# Supplementary material for: Relationship Between G-Quadruplex Sequence Composition in Viruses and Their Hosts
Source: Molecules. 2019 May 20;24(10):1942. doi: 10.3390/molecules24101942 (PMC6572409; doi:10.3390/molecules24101942)
Supplement: Supplementary file 1 [file molecules-24-01942-s001.zip]

Archive with 7 entries (6 files):
- TableS1.xlsx
- __MACOSX/
- __MACOSX/._TableS1.xlsx
- Supplementary_material_Puig-Lombardi_et_al.pdf
- __MACOSX/._Supplementary_material_Puig-Lombardi_et_al.pdf
- TableS2.xlsx
- __MACOSX/._TableS2.xlsx
