# Supplementary material for: Relationship Between G-Quadruplex Sequence Composition in Viruses and Their Hosts
Source: Molecules. 2019 May 20;24(10):1942. doi: 10.3390/molecules24101942 (PMC6572409; doi:10.3390/molecules24101942)
Supplement: Supplementary file 1 [file molecules-24-01942-s001.zip › TableS1.xlsx]

## Sheet: TableS1
Table S1. G-quadruplex sequences (and coordinates) found in seven viral taxa.
Assembly	Start	End	Strand	Motif	Taxon
refseq|NC_018874|211518bp|Abalone herpesvirus Victoria/AUS/2009, complete genome	1038	1064	+	GGGAGGGAGGGTTAGGGAGAGGGGGG	dsDNA
refseq|NC_018874|211518bp|Abalone herpesvirus Victoria/AUS/2009, complete genome	114400	114426	-	CCCCCCTCTCCCTAACCCTCCCTCCC	dsDNA
refseq|NC_018874|211518bp|Abalone herpesvirus Victoria/AUS/2009, complete genome	174628	174658	-	CCCAAGAAACCCAAAGAACCCAAGAAGCCC	dsDNA
refseq|NC_018874|211518bp|Abalone herpesvirus Victoria/AUS/2009, complete genome	185710	185734	-	CCCTTACCCTACCCTACCCAACCC	dsDNA
refseq|NC_014649|1181549bp|Acanthamoeba polyphaga mimivirus, complete genome	240629	240659	+	GGGTGATAAGGGAGACAAGGGTATTAAGGG	dsDNA
refseq|NC_014649|1181549bp|Acanthamoeba polyphaga mimivirus, complete genome	883527	883557	-	CCCTTGTCTCCCTTATTGCCCTTATCTCCC	dsDNA
refseq|NC_014649|1181549bp|Acanthamoeba polyphaga mimivirus, complete genome	884265	884295	-	CCCTTATCTCCCTTTTCACCCTTATCTCCC	dsDNA
refseq|NC_008724|288047bp|Acanthocystis turfacea Chlorella virus 1, complete genome	11185	11204	+	GGGTGGGAAAGGGGGCGGG	dsDNA
refseq|NC_008724|288047bp|Acanthocystis turfacea Chlorella virus 1, complete genome	50651	50680	+	GGGCATGGGAGAGGGGGCACCCTTGGGGG	dsDNA
refseq|NC_008724|288047bp|Acanthocystis turfacea Chlorella virus 1, complete genome	64966	64993	-	CCCATTTATACCCCTTTTCCCGTGCCC	dsDNA
refseq|NC_008724|288047bp|Acanthocystis turfacea Chlorella virus 1, complete genome	90206	90237	-	CCCATGATGCCCATGCTCACCCCCGCGTCCC	dsDNA
refseq|NC_008724|288047bp|Acanthocystis turfacea Chlorella virus 1, complete genome	93785	93815	+	GGGCGATCAGGGGCAGGGCCAGGCCGGGGG	dsDNA
refseq|NC_008724|288047bp|Acanthocystis turfacea Chlorella virus 1, complete genome	117262	117285	-	CCCCTCCCCAGATGCCCGTCCCC	dsDNA
refseq|NC_008724|288047bp|Acanthocystis turfacea Chlorella virus 1, complete genome	125457	125484	-	CCCTGACCCCGCACCCAAGCCTGCCCC	dsDNA
refseq|NC_008724|288047bp|Acanthocystis turfacea Chlorella virus 1, complete genome	125584	125604	-	CCCGTTCCCGTTCCCGTCCC	dsDNA
refseq|NC_008724|288047bp|Acanthocystis turfacea Chlorella virus 1, complete genome	138089	138121	+	GGGGCGGGTTTGGGGGTTGGCACGGGTCTGGG	dsDNA
refseq|NC_008724|288047bp|Acanthocystis turfacea Chlorella virus 1, complete genome	196710	196732	+	GGGCCGGGCCGGGCGCCGAGGG	dsDNA
refseq|NC_008724|288047bp|Acanthocystis turfacea Chlorella virus 1, complete genome	211514	211539	+	GGGTGCCAGCGGGAGTAGGGGTGGG	dsDNA
refseq|NC_008724|288047bp|Acanthocystis turfacea Chlorella virus 1, complete genome	212952	212973	+	GGGGACGGGAGCAGGGGTGGG	dsDNA
refseq|NC_008724|288047bp|Acanthocystis turfacea Chlorella virus 1, complete genome	213886	213906	+	GGGGTGGGCACGGGGGCGGG	dsDNA
refseq|NC_008724|288047bp|Acanthocystis turfacea Chlorella virus 1, complete genome	215152	215177	+	GGGATCTTGGGAGGAGGCGGGGGGG	dsDNA
refseq|NC_008724|288047bp|Acanthocystis turfacea Chlorella virus 1, complete genome	254535	254556	+	GGGGTCGGGTTTAGGGTCGGG	dsDNA
refseq|NC_008724|288047bp|Acanthocystis turfacea Chlorella virus 1, complete genome	254560	254580	+	GGGTCGGGCTTAGGGTCGGG	dsDNA
refseq|NC_008724|288047bp|Acanthocystis turfacea Chlorella virus 1, complete genome	271577	271601	+	GGGGGGCAAGGGCGAGGGGTTGGG	dsDNA
refseq|NC_008724|288047bp|Acanthocystis turfacea Chlorella virus 1, complete genome	278963	278993	+	GGGGCCTCGGGGACGACGGGGGCCTCGGGG	dsDNA
refseq|NC_008724|288047bp|Acanthocystis turfacea Chlorella virus 1, complete genome	278998	279029	+	GGGGGCCTCGGGGACGACGGGGGCCTCGGGG	dsDNA
refseq|NC_008724|288047bp|Acanthocystis turfacea Chlorella virus 1, complete genome	279034	279065	+	GGGGACGACGGGGGCCTCGGGGACGACGGGG	dsDNA
refseq|NC_008724|288047bp|Acanthocystis turfacea Chlorella virus 1, complete genome	279070	279102	+	GGGGGCCTCGGGGACGACGGGGACGACGGGGG	dsDNA
refseq|NC_008724|288047bp|Acanthocystis turfacea Chlorella virus 1, complete genome	279106	279137	+	GGGGACGACGGGGACGACGGGGGCCTCGGGG	dsDNA
refseq|NC_023556|72329bp|Achromobacter phage JWAlpha, complete genome	38967	38997	-	CCCCCCTTTCGACCCCGACGCCCAAGCCCC	dsDNA
refseq|NC_029075|81541bp|Achromobacter phage JWF, complete genome	799	820	+	GGGCGCGGGCGGGGTAGCGGG	dsDNA
refseq|NC_029075|81541bp|Achromobacter phage JWF, complete genome	33352	33383	-	CCCGCGCATACCCCGCCTCCCCCTCAAGCCC	dsDNA
refseq|NC_029075|81541bp|Achromobacter phage JWF, complete genome	53631	53656	+	GGGTTCGGGTTCGGGGTAGCTGGGG	dsDNA
refseq|NC_029075|81541bp|Achromobacter phage JWF, complete genome	79555	79576	+	GGGAGCGGGAGCGGGAGCGGG	dsDNA
refseq|NC_029075|81541bp|Achromobacter phage JWF, complete genome	80874	80895	+	GGGCGCGGGCGGGGTAGCGGG	dsDNA
refseq|NC_029033|45045bp|Achromobacter phage phiAxp-1, complete genome	2191	2219	+	GGGGGCGGGCTTGGCGGGCTGGCCGGGG	dsDNA
refseq|NC_029033|45045bp|Achromobacter phage phiAxp-1, complete genome	27093	27120	-	CCCGGCCACCCCGACGGCCCGAACCCC	dsDNA
refseq|NC_028938|22613bp|Acidianus bottle-shaped virus 2, complete genome	506	536	-	CCCGGGGTGTCCCCACTCCCCCGGTAACCC	dsDNA
refseq|NC_009452|23814bp|Acidianus bottle-shaped virus, complete genome	661	681	-	CCCCTCCCCCCCGGGTACCC	dsDNA
refseq|NC_021316|42185bp|Acinetobacter phage Abp1, complete genome	3	33	-	CCCACCCTAACCCGTCCCGTTTACTCCCCC	dsDNA
refseq|NC_021316|42185bp|Acinetobacter phage Abp1, complete genome	41830	41859	-	CCCACCTAACCCGTCCCGTTTACTCCCCC	dsDNA
refseq|NC_014663|169947bp|Acinetobacter phage Acj9, complete genome	93712	93736	+	GGGTGGGACAAATGGGCTCCTGGG	dsDNA
refseq|NC_028848|41805bp|Acinetobacter phage Fri1, complete genome	3	29	-	CCCACCTAACCCGTCCCGTTTACCCC	dsDNA
refseq|NC_028848|41805bp|Acinetobacter phage Fri1, complete genome	41430	41456	-	CCCACCTAACCCGTCCCGTTTACCCC	dsDNA
refseq|NC_028675|41526bp|Acinetobacter phage phiAB1, complete genome	5	31	-	CCCACCTAACCCGTCCCGTTTACCCC	dsDNA
refseq|NC_028675|41526bp|Acinetobacter phage phiAB1, complete genome	41118	41144	-	CCCACCTAACCCGTCCCGTTTACCCC	dsDNA
refseq|NC_031086|40570bp|Acinetobacter phage phiAB6, complete genome	12	37	-	CCCGTCCCGTTTACCCCGTGTACCC	dsDNA
refseq|NC_031086|40570bp|Acinetobacter phage phiAB6, complete genome	40161	40186	-	CCCGTCCCGTTTACCCCGTGTACCC	dsDNA
refseq|NC_028987|41243bp|Acinetobacter phage vB_AbaM_IME200, complete genome	14	41	-	CCCGTCCCGTTTACCCCCCCTGTACCC	dsDNA
refseq|NC_018087|166687bp|Acinetobacter phage ZZ1, complete genome	87334	87358	+	GGGTGGGATAAATGGGCCCCGGGG	dsDNA
refseq|NC_005885|58638bp|Actinoplanes phage phiAsp2, complete genome	4582	4605	-	CCCGCCCTGGACGGCCCGACCCC	dsDNA
refseq|NC_005885|58638bp|Actinoplanes phage phiAsp2, complete genome	6980	7010	+	GGGGGCGGAGGAGGGGGCGGGGGCCAGGGG	dsDNA
refseq|NC_005885|58638bp|Actinoplanes phage phiAsp2, complete genome	8603	8635	-	CCCGAGCCGACCCCCGAGCCCACCCCGGCCCC	dsDNA
refseq|NC_005885|58638bp|Actinoplanes phage phiAsp2, complete genome	8715	8738	-	CCCTGGACCCGGCCCCCGAGCCC	dsDNA
refseq|NC_005885|58638bp|Actinoplanes phage phiAsp2, complete genome	12806	12832	-	CCCGGCCCGCATGACCCGGCTGTCCC	dsDNA
refseq|NC_005885|58638bp|Actinoplanes phage phiAsp2, complete genome	16087	16116	+	GGGCTCGGGGTGCTCGGGATCGGCGGGGG	dsDNA
refseq|NC_005885|58638bp|Actinoplanes phage phiAsp2, complete genome	16511	16545	+	GGGGAGCCGATGGGCGGCTCCGGGACTCCAAGGG	dsDNA
refseq|NC_005885|58638bp|Actinoplanes phage phiAsp2, complete genome	36846	36870	-	CCCCGGACGCCCTCCCGGATGCCC	dsDNA
refseq|NC_005885|58638bp|Actinoplanes phage phiAsp2, complete genome	54248	54271	-	CCCGGCTGGCCCTCCCGGTCCCC	dsDNA
refseq|NC_005885|58638bp|Actinoplanes phage phiAsp2, complete genome	56354	56379	+	GGGACGGGTCGTACTGGGCCGAGGG	dsDNA
refseq|NC_005885|58638bp|Actinoplanes phage phiAsp2, complete genome	56486	56516	+	GGGAGGACGAGGGCACCCGGGCGGTACGGG	dsDNA
refseq|NC_019528|41572bp|Aeromonas phage phiAS7, complete genome	38698	38722	+	GGGCGTCCGGGTGGGTGTACGGGG	dsDNA
refseq|NC_019527|43551bp|Aeromonas phage vB_AsaM-56, complete genome	12386	12406	+	GGGAGCGGTGGGAGGGCGGG	dsDNA
refseq|NC_019527|43551bp|Aeromonas phage vB_AsaM-56, complete genome	36483	36503	-	CCCGCCCACGCCCACCGCCC	dsDNA
refseq|NC_008208|161475bp|Aeromonas virus 25, complete genome	118051	118073	-	CCCAAGATAACCCGCCCACCCC	dsDNA
refseq|NC_009542|33985bp|Aeromonas virus phiO18P, complete genome	7799	7834	+	GGGGGTTCGGTTGGGGGTGTTGGGGTTAAGTCGGG	dsDNA
refseq|NC_009542|33985bp|Aeromonas virus phiO18P, complete genome	25841	25867	-	CCCGCGCTCACCCCGCTGACCCTCCC	dsDNA
refseq|NC_028256|13769bp|Aeropyrum pernix ovoid virus 1, complete genome	2767	2786	+	GGGGTGGGGGCGGGGAGGG	dsDNA
refseq|NC_028256|13769bp|Aeropyrum pernix ovoid virus 1, complete genome	2807	2835	+	GGGCCAGGGAGAAATTGGGGCTTAGGGG	dsDNA
refseq|NC_028256|13769bp|Aeropyrum pernix ovoid virus 1, complete genome	4264	4286	-	CCCGTACCCATCCCATCCGCCC	dsDNA
refseq|NC_004763|5270bp|African green monkey polyomavirus, complete genome	1698	1720	-	CCCTATTCCCGCTCCCGTCCCC	dsDNA
refseq|NC_001659|170101bp|African swine fever virus, complete genome	150060	150091	+	GGGTAGATTTGGGAGCACGGGCGAGGCCGGG	dsDNA
refseq|NC_001659|170101bp|African swine fever virus, complete genome	153180	153203	-	CCCATTCACCCTCGGGCCCTCCC	dsDNA
refseq|NC_007921|147544bp|Agrotis segetum nucleopolyhedrovirus A, complete genome	7159	7188	+	GGGCTATGTGGGTTTACTCGGGGTCGGGG	dsDNA
refseq|NC_025960|148981bp|Agrotis segetum nucleopolyhedrovirus B, complete genome	137467	137497	-	CCCGAGGAGCCCGAGGTGCCCGAGGTGCCC	dsDNA
refseq|NC_035201|7676bp|Ailuropoda melanoleuca papillomavirus 1, complete genome	4067	4092	-	CCCTTTGCCCACCTCTTCCCTTCCC	dsDNA
refseq|NC_035199|7582bp|Ailuropoda melanoleuca papillomavirus 2, complete genome	4225	4252	+	GGGTCGGGCTCTGGGGGTGCATCTGGG	dsDNA
refseq|NC_002531|130608bp|Alcelaphine gammaherpesvirus 1, complete genome	33602	33627	-	CCCCCAACCCACCCCTTGCAACCCC	dsDNA
refseq|NC_002531|130608bp|Alcelaphine gammaherpesvirus 1, complete genome	37410	37445	+	GGGGGTGCTGAGGGGATGGCTGGGGCAGGTTGGGG	dsDNA
refseq|NC_002531|130608bp|Alcelaphine gammaherpesvirus 1, complete genome	54788	54815	+	GGGATCAGGGGGTGGGTAGCTGGGGGG	dsDNA
refseq|NC_002531|130608bp|Alcelaphine gammaherpesvirus 1, complete genome	77895	77914	-	CCCTGTCCCACCCTCCCCC	dsDNA
refseq|NC_002531|130608bp|Alcelaphine gammaherpesvirus 1, complete genome	94245	94271	-	CCCCCACCCCCTTACCCTCTTCACCC	dsDNA
refseq|NC_002531|130608bp|Alcelaphine gammaherpesvirus 1, complete genome	102475	102505	-	CCCGATTCACCCAAACCGCCCCAGGACCCC	dsDNA
refseq|NC_024382|137090bp|Alcelaphine gammaherpesvirus 2, complete genome	39267	39285	-	CCCCCCCCCCCCCCCCCC	dsDNA
refseq|NC_024382|137090bp|Alcelaphine gammaherpesvirus 2, complete genome	41413	41437	-	CCCCACCCTGCCCCATCTCCTCCC	dsDNA
refseq|NC_024382|137090bp|Alcelaphine gammaherpesvirus 2, complete genome	62622	62647	+	GGGACAGGGGGGTGGGTAGGTGGGG	dsDNA
refseq|NC_024382|137090bp|Alcelaphine gammaherpesvirus 2, complete genome	85681	85701	-	CCCCTGTCCCACCCTTCCCC	dsDNA
refseq|NC_024382|137090bp|Alcelaphine gammaherpesvirus 2, complete genome	93587	93614	-	CCCCTGCCCCTGTAATTCCCACTCCCC	dsDNA
refseq|NC_024382|137090bp|Alcelaphine gammaherpesvirus 2, complete genome	94873	94896	+	GGGGAGTAGCGGGTGGGTGAGGG	dsDNA
refseq|NC_024382|137090bp|Alcelaphine gammaherpesvirus 2, complete genome	111467	111494	-	CCCAGATGACCCACTGCCACCCCCCCC	dsDNA
refseq|NC_024382|137090bp|Alcelaphine gammaherpesvirus 2, complete genome	119626	119643	-	CCCCCCCCCCCCCCCCC	dsDNA
refseq|NC_024382|137090bp|Alcelaphine gammaherpesvirus 2, complete genome	135284	135308	+	GGGCGTGAGGGTGGTGGGCTTGGG	dsDNA
refseq|NC_024382|137090bp|Alcelaphine gammaherpesvirus 2, complete genome	136278	136306	-	CCCCGCCCCGGGCCCCGCTCGACCCCCC	dsDNA
refseq|NC_024382|137090bp|Alcelaphine gammaherpesvirus 2, complete genome	136453	136486	-	CCCCCCTCCCCTCCCCTCCGCCCCTCCCGGCCC	dsDNA
refseq|NC_024382|137090bp|Alcelaphine gammaherpesvirus 2, complete genome	136725	136751	-	CCCCTCTCCCTCTCTCCCCGCCACCC	dsDNA
refseq|NC_024382|137090bp|Alcelaphine gammaherpesvirus 2, complete genome	136992	137013	-	CCCTAGCCCTAACCCTCGCCC	dsDNA
refseq|NC_001678|8028bp|Alphapapillomavirus 12, complete genome	961	985	+	GGGGAAGGGGTGGGGTGTACGGGG	dsDNA
refseq|NC_001678|8028bp|Alphapapillomavirus 12, complete genome	3439	3464	-	CCCATCACCCCCCCCCGCCAACCCC	dsDNA
refseq|NC_021532|103910bp|Alteromonas phage vB_AmaP_AD45-P1, complete genome	58633	58654	-	CCCTCCCTGCCCCGACGCCCC	dsDNA
refseq|NC_005832|106332bp|Ambystoma tigrinum virus, complete genome	5014	5036	+	GGGTCCTGGGCAGGGGAAAGGG	dsDNA
refseq|NC_005832|106332bp|Ambystoma tigrinum virus, complete genome	7840	7861	+	GGGGCAGGGACGGAGGGTGGG	dsDNA
refseq|NC_005832|106332bp|Ambystoma tigrinum virus, complete genome	17771	17798	+	GGGGGCTGGGGCTCTGGGGTTTTGGGG	dsDNA
refseq|NC_005832|106332bp|Ambystoma tigrinum virus, complete genome	32093	32116	-	CCCAATCCCAGACCCCACACCCC	dsDNA
refseq|NC_005832|106332bp|Ambystoma tigrinum virus, complete genome	39398	39427	+	GGGGCCCAGGGGCCCAGGGGAGCAGAGGG	dsDNA
refseq|NC_005832|106332bp|Ambystoma tigrinum virus, complete genome	39479	39509	+	GGGTCCGTGGGAGCGGCTGGGCCTCAGGGG	dsDNA
refseq|NC_005832|106332bp|Ambystoma tigrinum virus, complete genome	39894	39924	+	GGGAGGTATGGGGCCAGAGGGCCCAAAGGG	dsDNA
refseq|NC_005832|106332bp|Ambystoma tigrinum virus, complete genome	40641	40671	-	CCCCGGTGGACCCGTACCCCGCGTCACCCC	dsDNA
refseq|NC_005832|106332bp|Ambystoma tigrinum virus, complete genome	50812	50842	-	CCCGTTGCTCCCTTGTCGCCCCTGGGTCCC	dsDNA
refseq|NC_005832|106332bp|Ambystoma tigrinum virus, complete genome	50991	51021	-	CCCATGACTCCCTATGGCCCGTCTATGCCC	dsDNA
refseq|NC_005832|106332bp|Ambystoma tigrinum virus, complete genome	54183	54204	-	CCCCCTCCCGACGCCCTGCCC	dsDNA
refseq|NC_005832|106332bp|Ambystoma tigrinum virus, complete genome	65041	65066	+	GGGTGTGTGGGAAGGGTACGTGGGG	dsDNA
refseq|NC_005832|106332bp|Ambystoma tigrinum virus, complete genome	66939	66968	+	GGGTTCTTAAGGGAGACGGGAGGAAGGGG	dsDNA
refseq|NC_005832|106332bp|Ambystoma tigrinum virus, complete genome	67569	67598	-	CCCTCCATGCCCCTTCTGTCCCTCCCCCC	dsDNA
refseq|NC_005832|106332bp|Ambystoma tigrinum virus, complete genome	72469	72501	+	GGGCGACAAGGGACCCCCGGGTCCACCCGGGG	dsDNA
refseq|NC_005832|106332bp|Ambystoma tigrinum virus, complete genome	72639	72667	+	GGGGACGTGGGGCCCCTGGGCTTCAGGG	dsDNA
refseq|NC_005832|106332bp|Ambystoma tigrinum virus, complete genome	72734	72764	-	CCCGACGGCCCAAAGGGTCCCGTTGGTCCC	dsDNA
refseq|NC_005832|106332bp|Ambystoma tigrinum virus, complete genome	72792	72823	+	GGGGCGCGGACGGGCCGTTGGGCAAGACGGG	dsDNA
refseq|NC_005832|106332bp|Ambystoma tigrinum virus, complete genome	73048	73078	+	GGGTCCTCGGGGCCCCAATGGGAAAAGGGG	dsDNA
refseq|NC_005832|106332bp|Ambystoma tigrinum virus, complete genome	79242	79267	+	GGGTGAGGGCCAGGGACAGGAAGGG	dsDNA
refseq|NC_005832|106332bp|Ambystoma tigrinum virus, complete genome	90519	90542	-	CCCGTCCCTCAGGCACCCCTCCC	dsDNA
refseq|NC_005832|106332bp|Ambystoma tigrinum virus, complete genome	93933	93956	+	GGGGGGATTGGGCCCGGGTGGGG	dsDNA
refseq|NC_005832|106332bp|Ambystoma tigrinum virus, complete genome	101228	101247	+	GGGGAAAGGGGAGGGAGGG	dsDNA
refseq|NC_013036|158091bp|Anatid alphaherpesvirus 1, complete genome	123175	123201	-	CCCTTCCCGTTGGCCCGCTCAGACCC	dsDNA
refseq|NC_013036|158091bp|Anatid alphaherpesvirus 1, complete genome	132237	132259	+	GGGAGGGACGGTTGGGCGTGGG	dsDNA
refseq|NC_013036|158091bp|Anatid alphaherpesvirus 1, complete genome	145138	145160	-	CCCACGCCCAACCGTCCCTCCC	dsDNA
refseq|NC_013036|158091bp|Anatid alphaherpesvirus 1, complete genome	154196	154222	+	GGGTCTGAGCGGGCCAACGGGAAGGG	dsDNA
refseq|NC_013668|248526bp|Anguillid herpesvirus 1, complete genome	1173	1203	+	GGGTGAAGTGGGTGCTGTGGGTGCTGTGGG	dsDNA
refseq|NC_013668|248526bp|Anguillid herpesvirus 1, complete genome	1236	1266	+	GGGTGAAGTGGGTGCAGCGGGTGAAGTGGG	dsDNA
refseq|NC_013668|248526bp|Anguillid herpesvirus 1, complete genome	2284	2311	+	GGGAGGGGGCTTGCAGGGCCCTCTGGG	dsDNA
refseq|NC_013668|248526bp|Anguillid herpesvirus 1, complete genome	3328	3359	-	CCCTGCTGACCCTGCTCCTCCCTCTCCTCCC	dsDNA
refseq|NC_013668|248526bp|Anguillid herpesvirus 1, complete genome	5761	5790	+	GGGATGGGGGGTCCGTGGGGACAAGAGGG	dsDNA
refseq|NC_013668|248526bp|Anguillid herpesvirus 1, complete genome	7943	7973	+	GGGTGTAGAGGGTGTAGAGGGTGTAGAGGG	dsDNA
refseq|NC_013668|248526bp|Anguillid herpesvirus 1, complete genome	9627	9653	-	CCCTCACCCTCCCCACCCGTCACCCC	dsDNA
refseq|NC_013668|248526bp|Anguillid herpesvirus 1, complete genome	9876	9906	-	CCCACTCCACCCTCTCCACCCACTCCACCC	dsDNA
refseq|NC_013668|248526bp|Anguillid herpesvirus 1, complete genome	32659	32685	+	GGGGAGGGAACGAAGGGAACGAAGGG	dsDNA
refseq|NC_013668|248526bp|Anguillid herpesvirus 1, complete genome	50191	50214	-	CCCGCCCGTCTCCCGTTCAACCC	dsDNA
refseq|NC_013668|248526bp|Anguillid herpesvirus 1, complete genome	50643	50673	-	CCCAAGGAGCCCAAGAAACCCAAGGAGCCC	dsDNA
refseq|NC_013668|248526bp|Anguillid herpesvirus 1, complete genome	50679	50709	-	CCCAAGAAACCCAAGGAGCCCAAGGAGCCC	dsDNA
refseq|NC_013668|248526bp|Anguillid herpesvirus 1, complete genome	50748	50778	-	CCCAAAGACCCGTCGGAACCCAAGGTTCCC	dsDNA
refseq|NC_013668|248526bp|Anguillid herpesvirus 1, complete genome	53979	54006	-	CCCTCCCCTCCCTCCCCCGCCGTACCC	dsDNA
refseq|NC_013668|248526bp|Anguillid herpesvirus 1, complete genome	62741	62762	-	CCCCGGGCCGCCCTCCCCCCC	dsDNA
refseq|NC_013668|248526bp|Anguillid herpesvirus 1, complete genome	86059	86091	+	GGGGGGGGGGGTGGGGGTGGGGGGGGGAAGGG	dsDNA
refseq|NC_013668|248526bp|Anguillid herpesvirus 1, complete genome	92590	92613	+	GGGGGTAGGGGCAGGGGCAGGGG	dsDNA
refseq|NC_013668|248526bp|Anguillid herpesvirus 1, complete genome	93047	93077	+	GGGGGGGTAGGGTCGGTAGGGTCCACAGGG	dsDNA
refseq|NC_013668|248526bp|Anguillid herpesvirus 1, complete genome	128973	129000	-	CCCGACCATCCCCCCCATCCACCCCCC	dsDNA
refseq|NC_013668|248526bp|Anguillid herpesvirus 1, complete genome	133882	133912	+	GGGAATAGAGGGAATGGTGGGAGTGGTGGG	dsDNA
refseq|NC_013668|248526bp|Anguillid herpesvirus 1, complete genome	151402	151433	-	CCCCACCAACCCCACCGACCCATCGAGCCCC	dsDNA
refseq|NC_013668|248526bp|Anguillid herpesvirus 1, complete genome	183973	184003	+	GGGTGAAGAGGGTGAAGAGGGTGAAGAGGG	dsDNA
refseq|NC_013668|248526bp|Anguillid herpesvirus 1, complete genome	184009	184039	+	GGGTGAAGAGGGTGAAGAGGGTGAAGAGGG	dsDNA
refseq|NC_013668|248526bp|Anguillid herpesvirus 1, complete genome	184045	184074	+	GGGTGAAGAGGGTGAAGAGGGCCGATGGG	dsDNA
refseq|NC_013668|248526bp|Anguillid herpesvirus 1, complete genome	189910	189934	-	CCCGCACCCACCACTCCCGCACCC	dsDNA
refseq|NC_013668|248526bp|Anguillid herpesvirus 1, complete genome	190072	190096	-	CCCGCACCCACCACTCCCGCACCC	dsDNA
refseq|NC_013668|248526bp|Anguillid herpesvirus 1, complete genome	197391	197424	-	CCCAACTCCTCCCAACTCCTCCCAACTCCTCCC	dsDNA
refseq|NC_013668|248526bp|Anguillid herpesvirus 1, complete genome	199550	199577	-	CCCTCAACCCCACACACCCCCAACCCC	dsDNA
refseq|NC_013668|248526bp|Anguillid herpesvirus 1, complete genome	199582	199612	-	CCCTCAACCCCACACACCCTCAACTGCCCC	dsDNA
refseq|NC_013668|248526bp|Anguillid herpesvirus 1, complete genome	201650	201680	+	GGGTGAAGAGGGTGAAGAGGGTGAAGAGGG	dsDNA
refseq|NC_013668|248526bp|Anguillid herpesvirus 1, complete genome	203736	203763	+	GGGTGCGGGTTGTGCGGGTTGTGCGGG	dsDNA
refseq|NC_013668|248526bp|Anguillid herpesvirus 1, complete genome	206928	206958	-	CCCAGCACTCCCAGCACTCCCAGCACTCCC	dsDNA
refseq|NC_013668|248526bp|Anguillid herpesvirus 1, complete genome	208872	208890	-	CCCTCCCTCACCCTTCCC	dsDNA
refseq|NC_013668|248526bp|Anguillid herpesvirus 1, complete genome	211462	211487	-	CCCTCCCCCTCCCCCCCCTCCCCCC	dsDNA
refseq|NC_013668|248526bp|Anguillid herpesvirus 1, complete genome	213301	213331	-	CCCACGGCACCCACGGCACCCATGGCACCC	dsDNA
refseq|NC_013668|248526bp|Anguillid herpesvirus 1, complete genome	217923	217948	-	CCCACACCCCCCACAACCCCGACCC	dsDNA
refseq|NC_013668|248526bp|Anguillid herpesvirus 1, complete genome	226981	227002	-	CCCACCCACCCAACCGCACCC	dsDNA
refseq|NC_013668|248526bp|Anguillid herpesvirus 1, complete genome	231963	231996	-	CCCTCCTCTCCCTGCTTCTCCCCCTCCTCTCCC	dsDNA
refseq|NC_013668|248526bp|Anguillid herpesvirus 1, complete genome	235228	235246	-	CCCCACCCCACCCACCCC	dsDNA
refseq|NC_013668|248526bp|Anguillid herpesvirus 1, complete genome	236809	236830	+	GGGAGAGGGAGAGGGAGAGGG	dsDNA
refseq|NC_013668|248526bp|Anguillid herpesvirus 1, complete genome	236833	236854	+	GGGAGAGGGAGAGGGAGAGGG	dsDNA
refseq|NC_013668|248526bp|Anguillid herpesvirus 1, complete genome	237110	237142	+	GGGGCAGGAGGGGCAGGGGCGGGAGGAGCGGG	dsDNA
refseq|NC_013668|248526bp|Anguillid herpesvirus 1, complete genome	237451	237475	+	GGGTAGAGGGTAGAGGGTAGAGGG	dsDNA
refseq|NC_013668|248526bp|Anguillid herpesvirus 1, complete genome	239065	239095	+	GGGTGAAGTGGGTGCTGTGGGTGCTGTGGG	dsDNA
refseq|NC_013668|248526bp|Anguillid herpesvirus 1, complete genome	239128	239158	+	GGGTGAAGTGGGTGCAGCGGGTGAAGTGGG	dsDNA
refseq|NC_013668|248526bp|Anguillid herpesvirus 1, complete genome	240176	240203	+	GGGAGGGGGCTTGCAGGGCCCTCTGGG	dsDNA
refseq|NC_013668|248526bp|Anguillid herpesvirus 1, complete genome	241220	241251	-	CCCTGCTGACCCTGCTCCTCCCTCTCCTCCC	dsDNA
refseq|NC_013668|248526bp|Anguillid herpesvirus 1, complete genome	243653	243682	+	GGGATGGGGGGTCCGTGGGGACAAGAGGG	dsDNA
refseq|NC_013668|248526bp|Anguillid herpesvirus 1, complete genome	245835	245865	+	GGGTGTAGAGGGTGTAGAGGGTGTAGAGGG	dsDNA
refseq|NC_013668|248526bp|Anguillid herpesvirus 1, complete genome	247519	247545	-	CCCTCACCCTCCCCACCCGTCACCCC	dsDNA
refseq|NC_013668|248526bp|Anguillid herpesvirus 1, complete genome	247768	247798	-	CCCACTCCACCCTCTCCACCCACTCCACCC	dsDNA
refseq|NC_023848|163023bp|Anopheles minimus irodovirus, complete genome	50077	50104	-	CCCCCAGCTCCCACTCCACCCAAACCC	dsDNA
refseq|NC_023848|163023bp|Anopheles minimus irodovirus, complete genome	104689	104710	-	CCCAAACCCAAACCCAAACCC	dsDNA
refseq|NC_008035|126629bp|Antheraea pernyi nucleopolyhedrovirus, complete genome	123954	123977	-	CCCCGCCCGAACCCGACGACCCC	dsDNA
refseq|NC_031761|131855bp|Anticarsia gemmatalis multiple nucleopolyhedrovirus, complete genome	18630	18654	-	CCCGACCCGGACCCGCTGTTTCCC	dsDNA
refseq|NC_008520|132239bp|Anticarsia gemmatalis nucleopolyhedrovirus, complete genome	19297	19321	-	CCCGACCCGGACCCGCTGTTTCCC	dsDNA
refseq|NC_016447|219474bp|Aotine betaherpesvirus 1, complete genome	113	137	+	GGGAGGGGCTTAGGGTTGGGTGGG	dsDNA
refseq|NC_016447|219474bp|Aotine betaherpesvirus 1, complete genome	800	832	+	GGGTGTCCGGGGTGGCTGGGGTGTCCCTGGGG	dsDNA
refseq|NC_016447|219474bp|Aotine betaherpesvirus 1, complete genome	1091	1121	+	GGGTGCCTGGGCTGCTCGGGGTGCGCTGGG	dsDNA
refseq|NC_016447|219474bp|Aotine betaherpesvirus 1, complete genome	1192	1221	+	GGGGCGGCTGGGGTGTCCCTGGGGCGGGG	dsDNA
refseq|NC_016447|219474bp|Aotine betaherpesvirus 1, complete genome	1342	1373	+	GGGGTGCCTGGGCTGCCTGGGCTGCTCGGGG	dsDNA
refseq|NC_016447|219474bp|Aotine betaherpesvirus 1, complete genome	1379	1407	+	GGGCACGGGGAGTTTGGGGCGACTGGGG	dsDNA
refseq|NC_016447|219474bp|Aotine betaherpesvirus 1, complete genome	1436	1466	+	GGGCGGCTGGGGTGCGCGGGGTGCGCGGGG	dsDNA
refseq|NC_016447|219474bp|Aotine betaherpesvirus 1, complete genome	1555	1585	+	GGGCGCGCGGGGGGCCGGCGGGGCGCTGGG	dsDNA
refseq|NC_016447|219474bp|Aotine betaherpesvirus 1, complete genome	1588	1615	+	GGGCCGGGCGGCGGCGGGGTGCTCGGG	dsDNA
refseq|NC_016447|219474bp|Aotine betaherpesvirus 1, complete genome	2022	2047	+	GGGCGCACGGGACCCGTCGGGAGGG	dsDNA
refseq|NC_016447|219474bp|Aotine betaherpesvirus 1, complete genome	2058	2091	+	GGGGCGGGCCCGGGACGCGGGGGTGTGCGGGGG	dsDNA
refseq|NC_016447|219474bp|Aotine betaherpesvirus 1, complete genome	2122	2147	+	GGGACGGGCTGCGCGGGGCACGGGG	dsDNA
refseq|NC_016447|219474bp|Aotine betaherpesvirus 1, complete genome	2171	2196	+	GGGGAATGGGGCACGGGGAACGGGG	dsDNA
refseq|NC_016447|219474bp|Aotine betaherpesvirus 1, complete genome	4401	4426	+	GGGTAGGGTGGCTGGGTAGCGCGGG	dsDNA
refseq|NC_016447|219474bp|Aotine betaherpesvirus 1, complete genome	10072	10101	-	CCCAGTGAACCCGGTGAGCCCAACACCCC	dsDNA
refseq|NC_016447|219474bp|Aotine betaherpesvirus 1, complete genome	15300	15321	-	CCCTCCTTACCCGCCCTCCCC	dsDNA
refseq|NC_016447|219474bp|Aotine betaherpesvirus 1, complete genome	21731	21752	-	CCCCCCCCCCCCCCCCTCCCC	dsDNA
refseq|NC_016447|219474bp|Aotine betaherpesvirus 1, complete genome	27968	27995	-	CCCAAATCCCACATCCCCGCGGTCCCC	dsDNA
refseq|NC_016447|219474bp|Aotine betaherpesvirus 1, complete genome	34266	34297	-	CCCGCACCCCCCTACCGTCCCGCGGTTGCCC	dsDNA
refseq|NC_016447|219474bp|Aotine betaherpesvirus 1, complete genome	44123	44143	+	GGGCCGGGAGGGGGAGGGGG	dsDNA
refseq|NC_016447|219474bp|Aotine betaherpesvirus 1, complete genome	46825	46848	+	GGGAGCGGGGGACTGGGACGGGG	dsDNA
refseq|NC_016447|219474bp|Aotine betaherpesvirus 1, complete genome	48343	48360	-	CCCTCCCCATCCCCCCC	dsDNA
refseq|NC_016447|219474bp|Aotine betaherpesvirus 1, complete genome	50382	50414	+	GGGGCACCCAGGGATCGCGGGGATCTCGGGGG	dsDNA
refseq|NC_016447|219474bp|Aotine betaherpesvirus 1, complete genome	50443	50470	-	CCCGGGCCCGGAGCCCCCAGAGCCCCC	dsDNA
refseq|NC_016447|219474bp|Aotine betaherpesvirus 1, complete genome	69273	69295	-	CCCGGGCCCGCCCAACGAGCCC	dsDNA
refseq|NC_016447|219474bp|Aotine betaherpesvirus 1, complete genome	81758	81787	+	GGGTTGCTTGGGGATGAGGGGCAGGCGGG	dsDNA
refseq|NC_016447|219474bp|Aotine betaherpesvirus 1, complete genome	83533	83560	-	CCCGCCCCCTCCCCAACATCGCCCCCC	dsDNA
refseq|NC_016447|219474bp|Aotine betaherpesvirus 1, complete genome	84575	84603	-	CCCCCCCCCCTAACCCCCCCCCCTCCCC	dsDNA
refseq|NC_016447|219474bp|Aotine betaherpesvirus 1, complete genome	84929	84962	+	GGGGTGACCCTGGGGGGATGGGTGGGTAGCGGG	dsDNA
refseq|NC_016447|219474bp|Aotine betaherpesvirus 1, complete genome	86369	86396	-	CCCGGCAGGGCCCGGCCCTCTCTTCCC	dsDNA
refseq|NC_016447|219474bp|Aotine betaherpesvirus 1, complete genome	86875	86895	+	GGGCGGGTCCGGGGTGGGGG	dsDNA
refseq|NC_016447|219474bp|Aotine betaherpesvirus 1, complete genome	87013	87045	+	GGGGACGGAGGGGGGAGCGGGGGCTGGGGGGG	dsDNA
refseq|NC_016447|219474bp|Aotine betaherpesvirus 1, complete genome	177438	177462	+	GGGGGCTGGGATGGGCGGCCAGGG	dsDNA
refseq|NC_016447|219474bp|Aotine betaherpesvirus 1, complete genome	178920	178948	-	CCCCGTGCCCCGTGGCCCTGCCCGTCCC	dsDNA
refseq|NC_016447|219474bp|Aotine betaherpesvirus 1, complete genome	179163	179188	-	CCCCGTTCCCCGTGCCCCATTCCCC	dsDNA
refseq|NC_016447|219474bp|Aotine betaherpesvirus 1, complete genome	179212	179237	-	CCCCGTGCCCCGCGCAGCCCGTCCC	dsDNA
refseq|NC_016447|219474bp|Aotine betaherpesvirus 1, complete genome	179268	179301	-	CCCCCGCACACCCCCGCGTCCCGGGCCCGCCCC	dsDNA
refseq|NC_016447|219474bp|Aotine betaherpesvirus 1, complete genome	179312	179337	-	CCCTCCCGACGGGTCCCGTGCGCCC	dsDNA
refseq|NC_016447|219474bp|Aotine betaherpesvirus 1, complete genome	179744	179771	-	CCCGAGCACCCCGCCGCCGCCCGGCCC	dsDNA
refseq|NC_016447|219474bp|Aotine betaherpesvirus 1, complete genome	179774	179804	-	CCCAGCGCCCCGCCGGCCCCCCGCGCGCCC	dsDNA
refseq|NC_016447|219474bp|Aotine betaherpesvirus 1, complete genome	179893	179923	-	CCCCGCGCACCCCGCGCACCCCAGCCGCCC	dsDNA
refseq|NC_016447|219474bp|Aotine betaherpesvirus 1, complete genome	179952	179980	-	CCCCAGTCGCCCCAAACTCCCCGTGCCC	dsDNA
refseq|NC_016447|219474bp|Aotine betaherpesvirus 1, complete genome	179986	180017	-	CCCCGAGCAGCCCAGGCAGCCCAGGCACCCC	dsDNA
refseq|NC_016447|219474bp|Aotine betaherpesvirus 1, complete genome	180138	180167	-	CCCCGCCCCAGGGACACCCCAGCCGCCCC	dsDNA
refseq|NC_016447|219474bp|Aotine betaherpesvirus 1, complete genome	180238	180268	-	CCCAGCGCACCCCGAGCAGCCCAGGCACCC	dsDNA
refseq|NC_016447|219474bp|Aotine betaherpesvirus 1, complete genome	180527	180559	-	CCCCAGGGACACCCCAGCCACCCCGGACACCC	dsDNA
refseq|NC_016447|219474bp|Aotine betaherpesvirus 1, complete genome	181222	181246	-	CCCACCCAACCCTAAGCCCCTCCC	dsDNA
refseq|NC_016447|219474bp|Aotine betaherpesvirus 1, complete genome	181467	181494	+	GGGTTGGCGGGGTGCCAGGGTGGGGGG	dsDNA
refseq|NC_016447|219474bp|Aotine betaherpesvirus 1, complete genome	181849	181884	+	GGGGTGGTTGGGGTGTTGTTGGGGTGCCGTTGGGG	dsDNA
refseq|NC_016447|219474bp|Aotine betaherpesvirus 1, complete genome	181925	181957	+	GGGGTGCTTTGGGTGCTTTGGGTGCTTTGGGG	dsDNA
refseq|NC_016447|219474bp|Aotine betaherpesvirus 1, complete genome	183784	183806	-	CCCGCCGCCCGCGCCCGGCCCC	dsDNA
refseq|NC_016447|219474bp|Aotine betaherpesvirus 1, complete genome	185298	185327	-	CCCTCATTACCCTTACCACCCTTGAACCC	dsDNA
refseq|NC_016447|219474bp|Aotine betaherpesvirus 1, complete genome	189507	189528	-	CCCCATCCCCATCCCATCCCC	dsDNA
refseq|NC_016447|219474bp|Aotine betaherpesvirus 1, complete genome	197087	197108	+	GGGGCGGGTTGCCGGGCGGGG	dsDNA
refseq|NC_016447|219474bp|Aotine betaherpesvirus 1, complete genome	208455	208470	-	CCCCCCCCCCCCCCC	dsDNA
refseq|NC_016447|219474bp|Aotine betaherpesvirus 1, complete genome	213595	213617	+	GGGTCGGGTGGCAGGGCTGGGG	dsDNA
refseq|NC_016447|219474bp|Aotine betaherpesvirus 1, complete genome	215453	215482	+	GGGTGTTACAGGGTGTTGTGGGAACTGGG	dsDNA
refseq|NC_016447|219474bp|Aotine betaherpesvirus 1, complete genome	217027	217049	+	GGGGCCGGGCGCGGGCGGCGGG	dsDNA
refseq|NC_016447|219474bp|Aotine betaherpesvirus 1, complete genome	218876	218908	-	CCCCAAAGCACCCAAAGCACCCAAAGCACCCC	dsDNA
refseq|NC_016447|219474bp|Aotine betaherpesvirus 1, complete genome	218949	218984	-	CCCCAACGGCACCCCAACAACACCCCAACCACCCC	dsDNA
refseq|NC_016447|219474bp|Aotine betaherpesvirus 1, complete genome	219339	219366	-	CCCCCCACCCTGGCACCCCGCCAACCC	dsDNA
refseq|NC_027925|496396bp|Apis mellifera filamentous virus, complete genome	41968	41998	+	GGGTTCATCGGGTTCAGCGGGTTCAGCGGG	dsDNA
refseq|NC_027925|496396bp|Apis mellifera filamentous virus, complete genome	42004	42034	+	GGGTTCAGTGGGTTCGGTGGGTTCGTCGGG	dsDNA
refseq|NC_027925|496396bp|Apis mellifera filamentous virus, complete genome	42825	42850	+	GGGCTCGGGAGGGATGAGGGCCGGG	dsDNA
refseq|NC_027925|496396bp|Apis mellifera filamentous virus, complete genome	118954	118976	+	GGGAGGGCATAGGGGGGTGGGG	dsDNA
refseq|NC_027925|496396bp|Apis mellifera filamentous virus, complete genome	218614	218644	-	CCCACCAGACCCGCTAGACCCGCTGGACCC	dsDNA
refseq|NC_027925|496396bp|Apis mellifera filamentous virus, complete genome	270174	270203	-	CCCGACCCGAAACGCCCCCCGAAACGCCC	dsDNA
refseq|NC_027925|496396bp|Apis mellifera filamentous virus, complete genome	272841	272871	+	GGGACCAACGGGACCAACGGGACCAACGGG	dsDNA
refseq|NC_027925|496396bp|Apis mellifera filamentous virus, complete genome	274925	274951	-	CCCGACCCCCCCCCTAAACCCCGCCC	dsDNA
refseq|NC_027925|496396bp|Apis mellifera filamentous virus, complete genome	324895	324919	+	GGGAAACGGGAAGCGGGAAACGGG	dsDNA
refseq|NC_027925|496396bp|Apis mellifera filamentous virus, complete genome	362887	362916	+	GGGGAGCCCGGGGCTGGGGCTGCTGCGGG	dsDNA
refseq|NC_027925|496396bp|Apis mellifera filamentous virus, complete genome	362981	363009	+	GGGTCTCCGCGGGGCGCGGGGCGAGGGG	dsDNA
refseq|NC_027925|496396bp|Apis mellifera filamentous virus, complete genome	363015	363049	+	GGGGCTCCTCGGGGCTTCTCGGGGCTCCTCGGGG	dsDNA
refseq|NC_027925|496396bp|Apis mellifera filamentous virus, complete genome	394149	394178	+	GGGGATACGGGGATAACGGGATAACGGGG	dsDNA
refseq|NC_027925|496396bp|Apis mellifera filamentous virus, complete genome	413267	413297	+	GGGGGTGCTGGGAATACCGGGAATGCCGGG	dsDNA
refseq|NC_027925|496396bp|Apis mellifera filamentous virus, complete genome	480094	480124	+	GGGAAACGCGGGAAACGTGGGAAACGTGGG	dsDNA
refseq|NC_018504|123876bp|Apocheima cinerarium nucleopolyhedrovirus, complete genome	117736	117765	+	GGGTTCTTGGGCATCTTCGGGTTCTTGGG	dsDNA
refseq|NC_008695|42271bp|Archaeal BJ1 virus, complete genome	37191	37217	+	GGGAATGGCGGGTCGCTCGGGTCGGG	dsDNA
refseq|NC_024451|220222bp|Armadillidium vulgare iridescent virus, complete genome	47168	47189	-	CCCATCCCTAAGCCCAAACCC	dsDNA
refseq|NC_031231|58871bp|Arthrobacter phage KellEzio, complete genome	5929	5945	-	CCCTCCCTTCCCGCCC	dsDNA
refseq|NC_031231|58871bp|Arthrobacter phage KellEzio, complete genome	11201	11223	-	CCCCGCCCCTCCCCATCACCCC	dsDNA
refseq|NC_031231|58871bp|Arthrobacter phage KellEzio, complete genome	21664	21685	+	GGGGAGGGTCCCGGGAAGGGG	dsDNA
refseq|NC_031231|58871bp|Arthrobacter phage KellEzio, complete genome	24774	24800	-	CCCTCCCAGTGGAACCCGACGAACCC	dsDNA
refseq|NC_031231|58871bp|Arthrobacter phage KellEzio, complete genome	29627	29657	+	GGGCGCGGCCGGGCGGCAGGGCGACAAGGG	dsDNA
refseq|NC_031231|58871bp|Arthrobacter phage KellEzio, complete genome	29709	29738	+	GGGGGACTCGGGCCGAAGGGTGACAAGGG	dsDNA
refseq|NC_031231|58871bp|Arthrobacter phage KellEzio, complete genome	29874	29904	-	CCCGGCGCCCCGGGCGCTCCCGGCGCTCCC	dsDNA
refseq|NC_031254|58560bp|Arthrobacter phage Kitkat, complete genome	6053	6069	-	CCCTCCCTTCCCGCCC	dsDNA
refseq|NC_031254|58560bp|Arthrobacter phage Kitkat, complete genome	11325	11347	-	CCCCGCCCCTCCCCATCACCCC	dsDNA
refseq|NC_031254|58560bp|Arthrobacter phage Kitkat, complete genome	21782	21803	+	GGGGAGGGTCCCGGGAAGGGG	dsDNA
refseq|NC_031254|58560bp|Arthrobacter phage Kitkat, complete genome	21870	21893	-	CCCGGACTCCCGCACCCTCACCC	dsDNA
refseq|NC_031254|58560bp|Arthrobacter phage Kitkat, complete genome	24892	24918	-	CCCTCCCAGTGGAACCCGACGAACCC	dsDNA
refseq|NC_031254|58560bp|Arthrobacter phage Kitkat, complete genome	29988	30018	+	GGGAGCTACCGGGGCAACGGGGCCGATGGG	dsDNA
refseq|NC_031254|58560bp|Arthrobacter phage Kitkat, complete genome	57019	57045	-	CCCCGAGCCTCCCCAAGCCCGTCCCC	dsDNA
refseq|NC_031254|58560bp|Arthrobacter phage Kitkat, complete genome	58348	58377	-	CCCAACCCCCGGCGGACCCTGCAAACCCC	dsDNA
refseq|NC_022972|37372bp|Arthrobacter phage vB_ArS-ArV2, complete genome	1981	2007	+	GGGCTGGGTTGAGACGGGTGTCCGGG	dsDNA
refseq|NC_022972|37372bp|Arthrobacter phage vB_ArS-ArV2, complete genome	16704	16735	-	CCCGCAAGGCCCCGCCGGTCCCGCAGGTCCC	dsDNA
refseq|NC_022972|37372bp|Arthrobacter phage vB_ArS-ArV2, complete genome	37330	37362	-	CCCCCAAAGCCCCCACCCCACCCCCTAGGCCC	dsDNA
refseq|NC_026606|71200bp|Arthrobacter phage vB_ArtM-ArV1, complete genome	18041	18071	-	CCCGGTGCCCAAGGCGCCCGTTGTGGCCCC	dsDNA
refseq|NC_026606|71200bp|Arthrobacter phage vB_ArtM-ArV1, complete genome	25120	25149	-	CCCCGGCCCCGCAGCCCACCGCTGCCCCC	dsDNA
refseq|NC_026606|71200bp|Arthrobacter phage vB_ArtM-ArV1, complete genome	26676	26701	-	CCCCGGCCCCGGCAGCACCCGCCCC	dsDNA
refseq|NC_026606|71200bp|Arthrobacter phage vB_ArtM-ArV1, complete genome	28735	28761	-	CCCCGTCCCCCAGACCCCGGCGCCCC	dsDNA
refseq|NC_026606|71200bp|Arthrobacter phage vB_ArtM-ArV1, complete genome	43057	43083	-	CCCACCATTCCCGACACCCCGAACCC	dsDNA
refseq|NC_026606|71200bp|Arthrobacter phage vB_ArtM-ArV1, complete genome	43128	43156	-	CCCACTGCCGCCCCTGCCCGACTTCCCC	dsDNA
refseq|NC_026606|71200bp|Arthrobacter phage vB_ArtM-ArV1, complete genome	59016	59049	-	CCCCCAACGCCGCCCCCGACGTATCCCGTGCCC	dsDNA
refseq|NC_026606|71200bp|Arthrobacter phage vB_ArtM-ArV1, complete genome	66904	66935	+	GGGTTGCGAGGGGTCATAGAGGGAACCGGGG	dsDNA
refseq|NC_026606|71200bp|Arthrobacter phage vB_ArtM-ArV1, complete genome	67245	67271	-	CCCGGACCACCCGGAAGCCCCCACCC	dsDNA
refseq|NC_026606|71200bp|Arthrobacter phage vB_ArtM-ArV1, complete genome	70103	70128	-	CCCCGGCCCCTGTTGCCCCGGCCCC	dsDNA
refseq|NC_034446|147346bp|Ateline alphaherpesvirus 1, complete genome	1522	1564	-	CCCCCCACTCCACCCCCCACTCCACCCCCCACTCCACCCCCC	dsDNA
refseq|NC_034446|147346bp|Ateline alphaherpesvirus 1, complete genome	1570	1612	-	CCCCCCACTCCACCCCCCACTCCACCCCCCACTCCACCCCCC	dsDNA
refseq|NC_034446|147346bp|Ateline alphaherpesvirus 1, complete genome	1618	1660	-	CCCCCCACTCCACCCCCCACTCCACCCCCCACTCCACCCCCC	dsDNA
refseq|NC_034446|147346bp|Ateline alphaherpesvirus 1, complete genome	1666	1698	-	CCCCCCACTCCACCCCCCACTCCACCCGCCCC	dsDNA
refseq|NC_034446|147346bp|Ateline alphaherpesvirus 1, complete genome	1730	1756	-	CCCCCCCCCACCTCCACCCCAAACCC	dsDNA
refseq|NC_034446|147346bp|Ateline alphaherpesvirus 1, complete genome	2360	2383	-	CCCGCGCCCGCCCGGGTCGCCCC	dsDNA
refseq|NC_034446|147346bp|Ateline alphaherpesvirus 1, complete genome	3367	3388	+	GGGGGGGCGGGGGGTTGCGGG	dsDNA
refseq|NC_034446|147346bp|Ateline alphaherpesvirus 1, complete genome	3571	3597	+	GGGGGAGGGGGGGAATGGGGAGCGGG	dsDNA
refseq|NC_034446|147346bp|Ateline alphaherpesvirus 1, complete genome	4433	4462	+	GGGCGGAGGGCGTCCGAGGGGTCGCAGGG	dsDNA
refseq|NC_034446|147346bp|Ateline alphaherpesvirus 1, complete genome	6018	6042	+	GGGGCGATAGGGACGTGGGGGGGG	dsDNA
refseq|NC_034446|147346bp|Ateline alphaherpesvirus 1, complete genome	7093	7115	+	GGGGTCGGGGCACGCGGGCGGG	dsDNA
refseq|NC_034446|147346bp|Ateline alphaherpesvirus 1, complete genome	7395	7429	+	GGGGGGGCTCCCGGGGCCCGCGGGCGGGGGGGGG	dsDNA
refseq|NC_034446|147346bp|Ateline alphaherpesvirus 1, complete genome	8281	8307	+	GGGGGCCTGGGCGGCGGGCGCCGGGG	dsDNA
refseq|NC_034446|147346bp|Ateline alphaherpesvirus 1, complete genome	9468	9488	-	CCCCGCCCGCCTCCCGCCCC	dsDNA
refseq|NC_034446|147346bp|Ateline alphaherpesvirus 1, complete genome	9657	9680	-	CCCGCTCCCCCCCGGGCCCGCCC	dsDNA
refseq|NC_034446|147346bp|Ateline alphaherpesvirus 1, complete genome	9915	9939	-	CCCTGCTGCCCTCCCCCATCACCC	dsDNA
refseq|NC_034446|147346bp|Ateline alphaherpesvirus 1, complete genome	10534	10563	+	GGGGTTAACGGGGGCGGGGGCGAGGCGGG	dsDNA
refseq|NC_034446|147346bp|Ateline alphaherpesvirus 1, complete genome	12065	12083	+	GGGCGCGGGAGGGCGGGG	dsDNA
refseq|NC_034446|147346bp|Ateline alphaherpesvirus 1, complete genome	12110	12130	-	CCCGCCCGCGCCCGCCGCCC	dsDNA
refseq|NC_034446|147346bp|Ateline alphaherpesvirus 1, complete genome	13521	13537	+	GGGTGGGGTGGGGGGG	dsDNA
refseq|NC_034446|147346bp|Ateline alphaherpesvirus 1, complete genome	14257	14282	-	CCCGCGGCCCCGTGCCCCTGCCCCC	dsDNA
refseq|NC_034446|147346bp|Ateline alphaherpesvirus 1, complete genome	15073	15101	-	CCCTGGCCCCGGCCGACCCCGGGGACCC	dsDNA
refseq|NC_034446|147346bp|Ateline alphaherpesvirus 1, complete genome	19687	19708	-	CCCGCCCCGACCCGCGCCCCC	dsDNA
refseq|NC_034446|147346bp|Ateline alphaherpesvirus 1, complete genome	20205	20236	-	CCCCGCCCCCGTTGTTCCCCCCCACCGACCC	dsDNA
refseq|NC_034446|147346bp|Ateline alphaherpesvirus 1, complete genome	20881	20907	+	GGGCGGGCGGGTGTGGGCGCGAAGGG	dsDNA
refseq|NC_034446|147346bp|Ateline alphaherpesvirus 1, complete genome	21072	21101	-	CCCCCTTTTTCCCCGCTCCCCGCGCACCC	dsDNA
refseq|NC_034446|147346bp|Ateline alphaherpesvirus 1, complete genome	22264	22287	+	GGGGTGGGCGGGGGGGACGTGGG	dsDNA
refseq|NC_034446|147346bp|Ateline alphaherpesvirus 1, complete genome	22555	22575	-	CCCCCCCGCCCCCCCGCCCC	dsDNA
refseq|NC_034446|147346bp|Ateline alphaherpesvirus 1, complete genome	23032	23061	-	CCCCGTCCCAGGCCCCCCCCTCCCCGCCC	dsDNA
refseq|NC_034446|147346bp|Ateline alphaherpesvirus 1, complete genome	24039	24071	+	GGGGAGGAGACGGGAGGGAGGGGGGGTAGGGG	dsDNA
refseq|NC_034446|147346bp|Ateline alphaherpesvirus 1, complete genome	24103	24125	+	GGGCGGCGGGACGACGGGAGGG	dsDNA
refseq|NC_034446|147346bp|Ateline alphaherpesvirus 1, complete genome	24962	24981	-	CCCGCGCCCGGGCCCTCCC	dsDNA
refseq|NC_034446|147346bp|Ateline alphaherpesvirus 1, complete genome	25566	25591	+	GGGAGGGGCTCGGCGGGGACTGGGG	dsDNA
refseq|NC_034446|147346bp|Ateline alphaherpesvirus 1, complete genome	26281	26311	-	CCCCTAGTCCCCCCCCCCCGCACACCCCCC	dsDNA
refseq|NC_034446|147346bp|Ateline alphaherpesvirus 1, complete genome	30010	30044	-	CCCCAAAGACTCCCCCGAGCCCCCGGGGCTGCCC	dsDNA
refseq|NC_034446|147346bp|Ateline alphaherpesvirus 1, complete genome	30694	30732	-	CCCCCCCCCACCTCCCCCCTCCCCCGCCCACGGGCCCC	dsDNA
refseq|NC_034446|147346bp|Ateline alphaherpesvirus 1, complete genome	32249	32281	+	GGGCCGGGACGGGGAGAGAGGGGGTGAGGGGG	dsDNA
refseq|NC_034446|147346bp|Ateline alphaherpesvirus 1, complete genome	32465	32489	+	GGGGCGCCGGGATGCACGGGGGGG	dsDNA
refseq|NC_034446|147346bp|Ateline alphaherpesvirus 1, complete genome	32548	32564	-	CCCCCCCGCCCCGCCC	dsDNA
refseq|NC_034446|147346bp|Ateline alphaherpesvirus 1, complete genome	37724	37753	-	CCCCTCCTCCCCCGCCCACCCCGGGGCCC	dsDNA
refseq|NC_034446|147346bp|Ateline alphaherpesvirus 1, complete genome	38287	38311	-	CCCGGCTCCCGGGCCCCGGAGCCC	dsDNA
refseq|NC_034446|147346bp|Ateline alphaherpesvirus 1, complete genome	42706	42729	+	GGGCCGGGCGCCGCCGGGCCGGG	dsDNA
refseq|NC_034446|147346bp|Ateline alphaherpesvirus 1, complete genome	44793	44814	-	CCCGCTACCGCCCTCCCCCCC	dsDNA
refseq|NC_034446|147346bp|Ateline alphaherpesvirus 1, complete genome	45347	45373	-	CCCCTTTGACCCTGGAACCCGCCCCC	dsDNA
refseq|NC_034446|147346bp|Ateline alphaherpesvirus 1, complete genome	45410	45436	-	CCCCTTTGACCCTGGAACCCGCCCCC	dsDNA
refseq|NC_034446|147346bp|Ateline alphaherpesvirus 1, complete genome	45473	45499	-	CCCCTTTGACCCTGGAACCCGCCCCC	dsDNA
refseq|NC_034446|147346bp|Ateline alphaherpesvirus 1, complete genome	45529	45558	-	CCCGCGGCCCCGCCTCCCCACGATCCCCC	dsDNA
refseq|NC_034446|147346bp|Ateline alphaherpesvirus 1, complete genome	46120	46144	-	CCCGCCGCCCCGAAACCCGCCCCC	dsDNA
refseq|NC_034446|147346bp|Ateline alphaherpesvirus 1, complete genome	46196	46228	-	CCCCGGCCCCCTGGGCCGCCCCATCGCCTCCC	dsDNA
refseq|NC_034446|147346bp|Ateline alphaherpesvirus 1, complete genome	46355	46375	-	CCCGCCCCCCCGCGGCCCCC	dsDNA
refseq|NC_034446|147346bp|Ateline alphaherpesvirus 1, complete genome	46386	46416	-	CCCCGAACTCGCCCGGCCCGCCCCGGTCCC	dsDNA
refseq|NC_034446|147346bp|Ateline alphaherpesvirus 1, complete genome	46531	46552	-	CCCCCGCCCGCGACCCCCCCC	dsDNA
refseq|NC_034446|147346bp|Ateline alphaherpesvirus 1, complete genome	46786	46821	-	CCCGAGGCCGCCCCCTTCGGCCCCCCCCCTATCCC	dsDNA
refseq|NC_034446|147346bp|Ateline alphaherpesvirus 1, complete genome	47171	47200	+	GGGTTGCGGGGCCGTGGGCGTGAAGGGGG	dsDNA
refseq|NC_034446|147346bp|Ateline alphaherpesvirus 1, complete genome	47269	47296	+	GGGGGGCGAGGGTGTTGTGGGCGTGGG	dsDNA
refseq|NC_034446|147346bp|Ateline alphaherpesvirus 1, complete genome	48451	48480	+	GGGAGGTGGGGCGGGGTCGGGTCCGCGGG	dsDNA
refseq|NC_034446|147346bp|Ateline alphaherpesvirus 1, complete genome	48873	48893	-	CCCCCGCCCCGGCCCCGCCC	dsDNA
refseq|NC_034446|147346bp|Ateline alphaherpesvirus 1, complete genome	50248	50272	+	GGGGTGGGCGGAGCCGGGGTCGGG	dsDNA
refseq|NC_034446|147346bp|Ateline alphaherpesvirus 1, complete genome	51844	51863	+	GGGGGGGGCCTCGGGGGGG	dsDNA
refseq|NC_034446|147346bp|Ateline alphaherpesvirus 1, complete genome	56114	56139	-	CCCCTCCCCCCTTTTCCCCCAGCCC	dsDNA
refseq|NC_034446|147346bp|Ateline alphaherpesvirus 1, complete genome	57049	57071	+	GGGGCCGGGCGCGGGCCGCGGG	dsDNA
refseq|NC_034446|147346bp|Ateline alphaherpesvirus 1, complete genome	57358	57389	-	CCCCGCGGACCCCAAGGACCCCTCCGCGCCC	dsDNA
refseq|NC_034446|147346bp|Ateline alphaherpesvirus 1, complete genome	59973	60011	+	GGGGGGGGGTCCGTCTGGGTAAAAGGGGCCGCCACGGG	dsDNA
refseq|NC_034446|147346bp|Ateline alphaherpesvirus 1, complete genome	60098	60121	-	CCCGACCCGGCCCCCCGCGGCCC	dsDNA
refseq|NC_034446|147346bp|Ateline alphaherpesvirus 1, complete genome	61436	61478	+	GGGGCGCCGGGGGGGGCGAGGGTGGGGGCGACTCCGGGGGGG	dsDNA
refseq|NC_034446|147346bp|Ateline alphaherpesvirus 1, complete genome	62658	62681	-	CCCCGCCCGGCCCCAGGGGCCCC	dsDNA
refseq|NC_034446|147346bp|Ateline alphaherpesvirus 1, complete genome	62806	62831	-	CCCGGACCGCCCGCCCAGGGGCCCC	dsDNA
refseq|NC_034446|147346bp|Ateline alphaherpesvirus 1, complete genome	65686	65709	+	GGGGTGGGGCGGTGGGGGGAGGG	dsDNA
refseq|NC_034446|147346bp|Ateline alphaherpesvirus 1, complete genome	65856	65881	+	GGGCCGGGCCCCCTGGGGCGACGGG	dsDNA
refseq|NC_034446|147346bp|Ateline alphaherpesvirus 1, complete genome	66572	66596	+	GGGGCGAGGGCGCCGGGGCGGGGG	dsDNA
refseq|NC_034446|147346bp|Ateline alphaherpesvirus 1, complete genome	66664	66689	+	GGGGCGGGGGGCTTCGCGGGGGGGG	dsDNA
refseq|NC_034446|147346bp|Ateline alphaherpesvirus 1, complete genome	66884	66915	+	GGGCCCACGGGGGCCCCCGGGGGCCGCGGGG	dsDNA
refseq|NC_034446|147346bp|Ateline alphaherpesvirus 1, complete genome	67533	67555	+	GGGGAGGGGCCCGGAGGGGGGG	dsDNA
refseq|NC_034446|147346bp|Ateline alphaherpesvirus 1, complete genome	68634	68659	+	GGGGGCGGGGAACTGGGCCTTGGGG	dsDNA
refseq|NC_034446|147346bp|Ateline alphaherpesvirus 1, complete genome	69866	69892	+	GGGCGGAGGCGGGGGGCGGGGTCGGG	dsDNA
refseq|NC_034446|147346bp|Ateline alphaherpesvirus 1, complete genome	71072	71104	-	CCCTCGTTTCCCTCCTCCCCCCGCCGCTCCCC	dsDNA
refseq|NC_034446|147346bp|Ateline alphaherpesvirus 1, complete genome	71655	71686	+	GGGGGGCGACGACGGGGGGGCGGGGGCCGGG	dsDNA
refseq|NC_034446|147346bp|Ateline alphaherpesvirus 1, complete genome	74530	74556	-	CCCCCTCCTCCCTCCCCCCTCCTCCC	dsDNA
refseq|NC_034446|147346bp|Ateline alphaherpesvirus 1, complete genome	74660	74686	+	GGGGCCGGGAACACGGGGGGGGGGGG	dsDNA
refseq|NC_034446|147346bp|Ateline alphaherpesvirus 1, complete genome	76309	76328	+	GGGGGCGGGCGGGCGGGGG	dsDNA
refseq|NC_034446|147346bp|Ateline alphaherpesvirus 1, complete genome	76680	76708	-	CCCTACCCACCCCACCCCGGGGGTCCCC	dsDNA
refseq|NC_034446|147346bp|Ateline alphaherpesvirus 1, complete genome	77545	77571	-	CCCCTCCCCGTGCGCCCTCCTCGCCC	dsDNA
refseq|NC_034446|147346bp|Ateline alphaherpesvirus 1, complete genome	79833	79865	-	CCCCGGGCCCCACGCTGGCCCCCAGGCGCCCC	dsDNA
refseq|NC_034446|147346bp|Ateline alphaherpesvirus 1, complete genome	80280	80310	-	CCCGGCCGACCCCCTGCACCCCCTGAACCC	dsDNA
refseq|NC_034446|147346bp|Ateline alphaherpesvirus 1, complete genome	81856	81880	+	GGGTGGGGGCTGGGGTTACCGGGG	dsDNA
refseq|NC_034446|147346bp|Ateline alphaherpesvirus 1, complete genome	82498	82519	-	CCCTGCCCACCACCCTGGCCC	dsDNA
refseq|NC_034446|147346bp|Ateline alphaherpesvirus 1, complete genome	82939	82963	-	CCCTGGCCCTGCCCCCCGTCGCCC	dsDNA
refseq|NC_034446|147346bp|Ateline alphaherpesvirus 1, complete genome	85022	85056	-	CCCCCCGTCCCCCCCGCGGCCCCCGAGCCCCCCC	dsDNA
refseq|NC_034446|147346bp|Ateline alphaherpesvirus 1, complete genome	85602	85624	+	GGGGCGGGAGGCGGGCCCGGGG	dsDNA
refseq|NC_034446|147346bp|Ateline alphaherpesvirus 1, complete genome	86584	86612	-	CCCACCCACCCGCCCCCGCCGCACCCCC	dsDNA
refseq|NC_034446|147346bp|Ateline alphaherpesvirus 1, complete genome	87788	87811	-	CCCCCTCTCCCCCCCCCATCCCC	dsDNA
refseq|NC_034446|147346bp|Ateline alphaherpesvirus 1, complete genome	87920	87945	+	GGGGGCGCGGGCGAGGGGGGCGGGG	dsDNA
refseq|NC_034446|147346bp|Ateline alphaherpesvirus 1, complete genome	89005	89031	-	CCCGAGGGCCCCGTCTACCCCTCCCC	dsDNA
refseq|NC_034446|147346bp|Ateline alphaherpesvirus 1, complete genome	89727	89752	-	CCCGGGACCCTCCCCCTGACGCCCC	dsDNA
refseq|NC_034446|147346bp|Ateline alphaherpesvirus 1, complete genome	91625	91651	-	CCCCCGACGCCCCACCCACACAGCCC	dsDNA
refseq|NC_034446|147346bp|Ateline alphaherpesvirus 1, complete genome	91745	91773	-	CCCGCCGTGCCCGACGCCCTGGCGGCCC	dsDNA
refseq|NC_034446|147346bp|Ateline alphaherpesvirus 1, complete genome	91837	91865	+	GGGCGCCCTCGGGGCCGGCGCGGGGGGG	dsDNA
refseq|NC_034446|147346bp|Ateline alphaherpesvirus 1, complete genome	92445	92471	-	CCCCGCGCCCCGGCCGCCCCCTGCCC	dsDNA
refseq|NC_034446|147346bp|Ateline alphaherpesvirus 1, complete genome	93522	93546	+	GGGGGTGGGCGTCTCGGGTGGGGG	dsDNA
refseq|NC_034446|147346bp|Ateline alphaherpesvirus 1, complete genome	95113	95137	+	GGGTGGGCATGTCGGGCCGGGGGG	dsDNA
refseq|NC_034446|147346bp|Ateline alphaherpesvirus 1, complete genome	97039	97067	+	GGGACCCGGCGGGGGGCGGGTCCCGGGG	dsDNA
refseq|NC_034446|147346bp|Ateline alphaherpesvirus 1, complete genome	99295	99315	+	GGGGCCGGGGGGGAGGAGGG	dsDNA
refseq|NC_034446|147346bp|Ateline alphaherpesvirus 1, complete genome	100098	100128	-	CCCCCGGCCCCCACGGCCCGAGCCGCCCCC	dsDNA
refseq|NC_034446|147346bp|Ateline alphaherpesvirus 1, complete genome	100460	100486	+	GGGGTCGGGGCCCGGGCCGGGGGGGG	dsDNA
refseq|NC_034446|147346bp|Ateline alphaherpesvirus 1, complete genome	101780	101804	-	CCCCCGGCCCCGACCCCCGGCCCC	dsDNA
refseq|NC_034446|147346bp|Ateline alphaherpesvirus 1, complete genome	102462	102494	-	CCCACAGCACCCAGCACTCCCCGCGCTGCCCC	dsDNA
refseq|NC_034446|147346bp|Ateline alphaherpesvirus 1, complete genome	103367	103397	+	GGGGCCGGGGAGGGGGAGGAGGCGGGCGGG	dsDNA
refseq|NC_034446|147346bp|Ateline alphaherpesvirus 1, complete genome	105579	105610	+	GGGGGGGCGGGAGGAGGGGCGACGTGGGGGG	dsDNA
refseq|NC_034446|147346bp|Ateline alphaherpesvirus 1, complete genome	106596	106617	-	CCCGGCCCAGGCCCCGGCCCC	dsDNA
refseq|NC_034446|147346bp|Ateline alphaherpesvirus 1, complete genome	106823	106844	-	CCCCGACCCCGCCGCCCACCC	dsDNA
refseq|NC_034446|147346bp|Ateline alphaherpesvirus 1, complete genome	106924	106950	+	GGGACGGGGGGGGGGGGAAAATTGGG	dsDNA
refseq|NC_034446|147346bp|Ateline alphaherpesvirus 1, complete genome	109776	109801	+	GGGATGGGGGGCGTGGGTGGGCGGG	dsDNA
refseq|NC_034446|147346bp|Ateline alphaherpesvirus 1, complete genome	110705	110731	+	GGGAACGGGGGGGTGCGGTGGGGGGG	dsDNA
refseq|NC_034446|147346bp|Ateline alphaherpesvirus 1, complete genome	111137	111154	-	CCCCCCCGACCCCACCC	dsDNA
refseq|NC_034446|147346bp|Ateline alphaherpesvirus 1, complete genome	111284	111305	-	CCCCCCCCTCCCCGCCCTCCC	dsDNA
refseq|NC_034446|147346bp|Ateline alphaherpesvirus 1, complete genome	112348	112380	+	GGGCGCCGGGGTCCCCCGGGACCCAGCGGGGG	dsDNA
refseq|NC_034446|147346bp|Ateline alphaherpesvirus 1, complete genome	112530	112558	+	GGGGGGTGGGGGGCACGGGGACGACGGG	dsDNA
refseq|NC_034446|147346bp|Ateline alphaherpesvirus 1, complete genome	112874	112899	+	GGGGGGGGAGTGGGCACGCGGGGGG	dsDNA
refseq|NC_034446|147346bp|Ateline alphaherpesvirus 1, complete genome	112969	112989	-	CCCCCCCCGGCCCGCATCCC	dsDNA
refseq|NC_034446|147346bp|Ateline alphaherpesvirus 1, complete genome	113929	113957	+	GGGCTCCGGGGGCTCGTGGGGCGACGGG	dsDNA
refseq|NC_034446|147346bp|Ateline alphaherpesvirus 1, complete genome	114675	114700	-	CCCGAGTCCCGCCCCCGTCCGGCCC	dsDNA
refseq|NC_034446|147346bp|Ateline alphaherpesvirus 1, complete genome	115806	115830	+	GGGGGCGCGCGGGAGAGGGGCGGG	dsDNA
refseq|NC_034446|147346bp|Ateline alphaherpesvirus 1, complete genome	115886	115909	-	CCCCCCCCCCCCCCCCCCCCCCC	dsDNA
refseq|NC_034446|147346bp|Ateline alphaherpesvirus 1, complete genome	116594	116631	-	CCCCCTTCGTCCCCCCCCCGCCCCAACCCCCTGACCC	dsDNA
refseq|NC_034446|147346bp|Ateline alphaherpesvirus 1, complete genome	116729	116760	-	CCCCCGGGACCCCTCTCAGACCCCCGCGCCC	dsDNA
refseq|NC_034446|147346bp|Ateline alphaherpesvirus 1, complete genome	116829	116853	-	CCCCTCCCCTTCCTGCCCCTCCCC	dsDNA
refseq|NC_034446|147346bp|Ateline alphaherpesvirus 1, complete genome	116859	116883	-	CCCCTCCCCTTCCTGCCCCTCCCC	dsDNA
refseq|NC_034446|147346bp|Ateline alphaherpesvirus 1, complete genome	116889	116913	-	CCCCTCCCCTTCCTGCCCCTCCCC	dsDNA
refseq|NC_034446|147346bp|Ateline alphaherpesvirus 1, complete genome	116919	116943	-	CCCCTCCCCTTCCTGCCCCTCCCC	dsDNA
refseq|NC_034446|147346bp|Ateline alphaherpesvirus 1, complete genome	116949	116973	-	CCCCTCCCCTTCCTGCCCCTCCCC	dsDNA
refseq|NC_034446|147346bp|Ateline alphaherpesvirus 1, complete genome	116979	117003	-	CCCCTCCCCTTCCTGCCCCTCCCC	dsDNA
refseq|NC_034446|147346bp|Ateline alphaherpesvirus 1, complete genome	117009	117033	-	CCCCTCCCCTTCCTGCCCCTCCCC	dsDNA
refseq|NC_034446|147346bp|Ateline alphaherpesvirus 1, complete genome	117039	117063	-	CCCCTCCCCTTCCTGCCCCTCCCC	dsDNA
refseq|NC_034446|147346bp|Ateline alphaherpesvirus 1, complete genome	117069	117093	-	CCCCTCCCCTTCCTGCCCCTCCCC	dsDNA
refseq|NC_034446|147346bp|Ateline alphaherpesvirus 1, complete genome	117099	117124	-	CCCCTCCCCTTCCTGCCCCTCCCCC	dsDNA
refseq|NC_034446|147346bp|Ateline alphaherpesvirus 1, complete genome	117268	117307	-	CCCCGCCCCGCCCCCCCCAGGGGCCCCGGCCCCGCCCCC	dsDNA
refseq|NC_034446|147346bp|Ateline alphaherpesvirus 1, complete genome	117565	117597	-	CCCACGGCGGCCCTCGCCCCCCGCTCCGCCCC	dsDNA
refseq|NC_034446|147346bp|Ateline alphaherpesvirus 1, complete genome	117858	117891	-	CCCCCCGCGAACCCGCCGCCGCCCCTCCCGCCC	dsDNA
refseq|NC_034446|147346bp|Ateline alphaherpesvirus 1, complete genome	117981	118006	+	GGGAACGAGGGGGACACGGGAGGGG	dsDNA
refseq|NC_034446|147346bp|Ateline alphaherpesvirus 1, complete genome	118010	118035	+	GGGGGATGGGGACGGGGAGGGGGGG	dsDNA
refseq|NC_034446|147346bp|Ateline alphaherpesvirus 1, complete genome	118112	118140	+	GGGCATGGGCCGGGGGGTCCCGGGGGGG	dsDNA
refseq|NC_034446|147346bp|Ateline alphaherpesvirus 1, complete genome	118835	118863	+	GGGCCCGGGGGGTACGCGGGGCGGGGGG	dsDNA
refseq|NC_034446|147346bp|Ateline alphaherpesvirus 1, complete genome	119168	119198	+	GGGGGCGGGGGCGGGGGATGGGGACGGGGG	dsDNA
refseq|NC_034446|147346bp|Ateline alphaherpesvirus 1, complete genome	119229	119259	-	CCCACAGACCCCCGCAGCCCACAGACCCCC	dsDNA
refseq|NC_034446|147346bp|Ateline alphaherpesvirus 1, complete genome	119263	119287	-	CCCACAGACCCCCGCAGCCCACCC	dsDNA
refseq|NC_034446|147346bp|Ateline alphaherpesvirus 1, complete genome	119753	119774	-	CCCCCGCCCCCGCCCTCCCCC	dsDNA
refseq|NC_034446|147346bp|Ateline alphaherpesvirus 1, complete genome	119845	119871	+	GGGCCGGCGGGACTCGGGCGTCAGGG	dsDNA
refseq|NC_034446|147346bp|Ateline alphaherpesvirus 1, complete genome	120928	120950	+	GGGCGGCTCGGGCGCGGGCGGG	dsDNA
refseq|NC_034446|147346bp|Ateline alphaherpesvirus 1, complete genome	121290	121319	+	GGGCGTCGGGGCCGGCGGGCGGCAGCGGG	dsDNA
refseq|NC_034446|147346bp|Ateline alphaherpesvirus 1, complete genome	121323	121353	+	GGGCGCGCGGGCGGCGCCGGGCCCGGCGGG	dsDNA
refseq|NC_034446|147346bp|Ateline alphaherpesvirus 1, complete genome	121360	121388	+	GGGCAGAGGGCGCGCGGGCGGCGCCGGG	dsDNA
refseq|NC_034446|147346bp|Ateline alphaherpesvirus 1, complete genome	121553	121572	+	GGGTCGGGGCCGGGGGGGG	dsDNA
refseq|NC_034446|147346bp|Ateline alphaherpesvirus 1, complete genome	122124	122146	+	GGGGGGGGCGGGCCTCGGGGGG	dsDNA
refseq|NC_034446|147346bp|Ateline alphaherpesvirus 1, complete genome	123015	123041	+	GGGCCGGAGGGCTCGGGGCCCGCGGG	dsDNA
refseq|NC_034446|147346bp|Ateline alphaherpesvirus 1, complete genome	123119	123144	+	GGGTCGGAGGGTCCGGGCCGCGGGG	dsDNA
refseq|NC_034446|147346bp|Ateline alphaherpesvirus 1, complete genome	123496	123516	+	GGGCGGGCTCGGGTAGTGGG	dsDNA
refseq|NC_034446|147346bp|Ateline alphaherpesvirus 1, complete genome	123737	123766	+	GGGGTCCGCGGGGGTCGCGGGTCCCCGGG	dsDNA
refseq|NC_034446|147346bp|Ateline alphaherpesvirus 1, complete genome	124149	124174	+	GGGCGGGGAGAGCGGGGGCGGAGGG	dsDNA
refseq|NC_034446|147346bp|Ateline alphaherpesvirus 1, complete genome	124472	124499	+	GGGCCAAGAGGGAGGGTCCGCCGGGGG	dsDNA
refseq|NC_034446|147346bp|Ateline alphaherpesvirus 1, complete genome	124699	124725	+	GGGTCCCCGGGGTCGGGTCCCCGGGG	dsDNA
refseq|NC_034446|147346bp|Ateline alphaherpesvirus 1, complete genome	124727	124753	+	GGGTCCCCGGGGTCGGGTCCCCGGGG	dsDNA
refseq|NC_034446|147346bp|Ateline alphaherpesvirus 1, complete genome	124755	124781	+	GGGTCCCCGGGGTCGGGTCCCCGGGG	dsDNA
refseq|NC_034446|147346bp|Ateline alphaherpesvirus 1, complete genome	124801	124828	-	CCCGCCCAAACCCCCACCCGACCGCCC	dsDNA
refseq|NC_034446|147346bp|Ateline alphaherpesvirus 1, complete genome	125347	125374	-	CCCGCCACCCCCCCGGGCCGGCCCCCC	dsDNA
refseq|NC_034446|147346bp|Ateline alphaherpesvirus 1, complete genome	125606	125635	-	CCCGCCCTCGCCCGCGTCCTCCCAGACCC	dsDNA
refseq|NC_034446|147346bp|Ateline alphaherpesvirus 1, complete genome	125688	125718	-	CCCGCCGCCCCCCCCTCCCCGTCGTCGCCC	dsDNA
refseq|NC_034446|147346bp|Ateline alphaherpesvirus 1, complete genome	125908	125927	-	CCCCCCGCCCTCCCTCCCC	dsDNA
refseq|NC_034446|147346bp|Ateline alphaherpesvirus 1, complete genome	126023	126052	+	GGGGGTCTGGGCCCGCGAGGGCGTGCGGG	dsDNA
refseq|NC_034446|147346bp|Ateline alphaherpesvirus 1, complete genome	126093	126113	+	GGGGTTCGGGCGGGTGTGGG	dsDNA
refseq|NC_034446|147346bp|Ateline alphaherpesvirus 1, complete genome	126202	126227	-	CCCCTCTCCCCCGCCCCTCTCCCCC	dsDNA
refseq|NC_034446|147346bp|Ateline alphaherpesvirus 1, complete genome	126228	126253	-	CCCCTCTCCCCCGCCCCTCTCCCCC	dsDNA
refseq|NC_034446|147346bp|Ateline alphaherpesvirus 1, complete genome	126254	126279	-	CCCCTCTCCCCCGCCCCTCTCCCCC	dsDNA
refseq|NC_034446|147346bp|Ateline alphaherpesvirus 1, complete genome	126280	126305	-	CCCCTCTCCCCCGCCCCTCTCCCCC	dsDNA
refseq|NC_034446|147346bp|Ateline alphaherpesvirus 1, complete genome	126306	126331	-	CCCCTCTCCCCCGCCCCTCTCCCCC	dsDNA
refseq|NC_034446|147346bp|Ateline alphaherpesvirus 1, complete genome	126332	126357	-	CCCCTCTCCCCCGCCCCTCTCCCCC	dsDNA
refseq|NC_034446|147346bp|Ateline alphaherpesvirus 1, complete genome	126358	126383	-	CCCCTCTCCCCCGCCCCTCTCCCCC	dsDNA
refseq|NC_034446|147346bp|Ateline alphaherpesvirus 1, complete genome	126384	126409	-	CCCCTCTCCCCCGCCCCTCTCCCCC	dsDNA
refseq|NC_034446|147346bp|Ateline alphaherpesvirus 1, complete genome	126467	126491	+	GGGGGACGGGGTCGGGGGACGGGG	dsDNA
refseq|NC_034446|147346bp|Ateline alphaherpesvirus 1, complete genome	126493	126515	+	GGGGACGGGGACGGGGACGGGG	dsDNA
refseq|NC_034446|147346bp|Ateline alphaherpesvirus 1, complete genome	126517	126536	+	GGGGACGGGGACGGGGGGG	dsDNA
refseq|NC_034446|147346bp|Ateline alphaherpesvirus 1, complete genome	126802	126826	+	GGGATGTGGGAGGGGGCGGCGGGG	dsDNA
refseq|NC_034446|147346bp|Ateline alphaherpesvirus 1, complete genome	127104	127131	-	CCCCCTCCCCTCCCCCCAGAGGCCCCC	dsDNA
refseq|NC_034446|147346bp|Ateline alphaherpesvirus 1, complete genome	128016	128036	-	CCCCCCCGTCCCCCCGGCCC	dsDNA
refseq|NC_034446|147346bp|Ateline alphaherpesvirus 1, complete genome	128245	128268	+	GGGGCGTCGGGGTCCCGGGCGGG	dsDNA
refseq|NC_034446|147346bp|Ateline alphaherpesvirus 1, complete genome	129406	129430	+	GGGCGGGCCCCGGGCGCGCGCGGG	dsDNA
refseq|NC_034446|147346bp|Ateline alphaherpesvirus 1, complete genome	129674	129693	+	GGGCGGGCGGGGGCCCGGG	dsDNA
refseq|NC_034446|147346bp|Ateline alphaherpesvirus 1, complete genome	130788	130814	+	GGGCGCAGGCGGGATGGGCGCTGGGG	dsDNA
refseq|NC_034446|147346bp|Ateline alphaherpesvirus 1, complete genome	131787	131807	+	GGGACGCTGGGTGGGAGGGG	dsDNA
refseq|NC_034446|147346bp|Ateline alphaherpesvirus 1, complete genome	131879	131908	-	CCCGGCCCGCCCGACGCGCCCCTGGACCC	dsDNA
refseq|NC_034446|147346bp|Ateline alphaherpesvirus 1, complete genome	131942	131978	-	CCCGCGTGGACCCCGGGGTGGCCCGGCGACGCCCCC	dsDNA
refseq|NC_034446|147346bp|Ateline alphaherpesvirus 1, complete genome	132463	132482	-	CCCCGGTCCCCTCCCCCCC	dsDNA
refseq|NC_034446|147346bp|Ateline alphaherpesvirus 1, complete genome	133077	133094	-	CCCGACCCGCCCGCCCC	dsDNA
refseq|NC_034446|147346bp|Ateline alphaherpesvirus 1, complete genome	134532	134569	-	CCCCCTCCGACGCCCCCTCGCTCACCCCCCCCGACCC	dsDNA
refseq|NC_034446|147346bp|Ateline alphaherpesvirus 1, complete genome	136233	136252	-	CCCCCCCGTCCCCGTCCCC	dsDNA
refseq|NC_034446|147346bp|Ateline alphaherpesvirus 1, complete genome	136254	136276	-	CCCCGTCCCCGTCCCCGTCCCC	dsDNA
refseq|NC_034446|147346bp|Ateline alphaherpesvirus 1, complete genome	136278	136302	-	CCCCGTCCCCCGACCCCGTCCCCC	dsDNA
refseq|NC_034446|147346bp|Ateline alphaherpesvirus 1, complete genome	136360	136385	+	GGGGGAGAGGGGCGGGGGAGAGGGG	dsDNA
refseq|NC_034446|147346bp|Ateline alphaherpesvirus 1, complete genome	136386	136411	+	GGGGGAGAGGGGCGGGGGAGAGGGG	dsDNA
refseq|NC_034446|147346bp|Ateline alphaherpesvirus 1, complete genome	136412	136437	+	GGGGGAGAGGGGCGGGGGAGAGGGG	dsDNA
refseq|NC_034446|147346bp|Ateline alphaherpesvirus 1, complete genome	136438	136463	+	GGGGGAGAGGGGCGGGGGAGAGGGG	dsDNA
refseq|NC_034446|147346bp|Ateline alphaherpesvirus 1, complete genome	136464	136489	+	GGGGGAGAGGGGCGGGGGAGAGGGG	dsDNA
refseq|NC_034446|147346bp|Ateline alphaherpesvirus 1, complete genome	136490	136515	+	GGGGGAGAGGGGCGGGGGAGAGGGG	dsDNA
refseq|NC_034446|147346bp|Ateline alphaherpesvirus 1, complete genome	136516	136541	+	GGGGGAGAGGGGCGGGGGAGAGGGG	dsDNA
refseq|NC_034446|147346bp|Ateline alphaherpesvirus 1, complete genome	136542	136567	+	GGGGGAGAGGGGCGGGGGAGAGGGG	dsDNA
refseq|NC_034446|147346bp|Ateline alphaherpesvirus 1, complete genome	136656	136676	-	CCCACACCCGCCCGAACCCC	dsDNA
refseq|NC_034446|147346bp|Ateline alphaherpesvirus 1, complete genome	136717	136746	-	CCCGCACGCCCTCGCGGGCCCAGACCCCC	dsDNA
refseq|NC_034446|147346bp|Ateline alphaherpesvirus 1, complete genome	136842	136861	+	GGGGAGGGAGGGCGGGGGG	dsDNA
refseq|NC_034446|147346bp|Ateline alphaherpesvirus 1, complete genome	137051	137081	+	GGGCGACGACGGGGAGGGGGGGGCGGCGGG	dsDNA
refseq|NC_034446|147346bp|Ateline alphaherpesvirus 1, complete genome	137134	137163	+	GGGTCTGGGAGGACGCGGGCGAGGGCGGG	dsDNA
refseq|NC_034446|147346bp|Ateline alphaherpesvirus 1, complete genome	137395	137422	+	GGGGGGCCGGCCCGGGGGGGTGGCGGG	dsDNA
refseq|NC_034446|147346bp|Ateline alphaherpesvirus 1, complete genome	137941	137968	+	GGGCGGTCGGGTGGGGGTTTGGGCGGG	dsDNA
refseq|NC_034446|147346bp|Ateline alphaherpesvirus 1, complete genome	137988	138014	-	CCCCGGGGACCCGACCCCGGGGACCC	dsDNA
refseq|NC_034446|147346bp|Ateline alphaherpesvirus 1, complete genome	138016	138042	-	CCCCGGGGACCCGACCCCGGGGACCC	dsDNA
refseq|NC_034446|147346bp|Ateline alphaherpesvirus 1, complete genome	138044	138070	-	CCCCGGGGACCCGACCCCGGGGACCC	dsDNA
refseq|NC_034446|147346bp|Ateline alphaherpesvirus 1, complete genome	138270	138297	-	CCCCCGGCGGACCCTCCCTCTTGGCCC	dsDNA
refseq|NC_034446|147346bp|Ateline alphaherpesvirus 1, complete genome	138595	138620	-	CCCTCCGCCCCCGCTCTCCCCGCCC	dsDNA
refseq|NC_034446|147346bp|Ateline alphaherpesvirus 1, complete genome	139003	139032	-	CCCGGGGACCCGCGACCCCCGCGGACCCC	dsDNA
refseq|NC_034446|147346bp|Ateline alphaherpesvirus 1, complete genome	139253	139273	-	CCCACTACCCGAGCCCGCCC	dsDNA
refseq|NC_034446|147346bp|Ateline alphaherpesvirus 1, complete genome	139625	139650	-	CCCCGCGGCCCGGACCCTCCGACCC	dsDNA
refseq|NC_034446|147346bp|Ateline alphaherpesvirus 1, complete genome	139728	139754	-	CCCGCGGGCCCCGAGCCCTCCGGCCC	dsDNA
refseq|NC_034446|147346bp|Ateline alphaherpesvirus 1, complete genome	140623	140645	-	CCCCCCGAGGCCCGCCCCCCCC	dsDNA
refseq|NC_034446|147346bp|Ateline alphaherpesvirus 1, complete genome	141197	141216	-	CCCCCCCCGGCCCCGACCC	dsDNA
refseq|NC_034446|147346bp|Ateline alphaherpesvirus 1, complete genome	141381	141409	-	CCCGGCGCCGCCCGCGCGCCCTCTGCCC	dsDNA
refseq|NC_034446|147346bp|Ateline alphaherpesvirus 1, complete genome	141416	141446	-	CCCGCCGGGCCCGGCGCCGCCCGCGCGCCC	dsDNA
refseq|NC_034446|147346bp|Ateline alphaherpesvirus 1, complete genome	141450	141479	-	CCCGCTGCCGCCCGCCGGCCCCGACGCCC	dsDNA
refseq|NC_034446|147346bp|Ateline alphaherpesvirus 1, complete genome	141819	141841	-	CCCGCCCGCGCCCGAGCCGCCC	dsDNA
refseq|NC_034446|147346bp|Ateline alphaherpesvirus 1, complete genome	142898	142924	-	CCCTGACGCCCGAGTCCCGCCGGCCC	dsDNA
refseq|NC_034446|147346bp|Ateline alphaherpesvirus 1, complete genome	142995	143016	+	GGGGGAGGGCGGGGGCGGGGG	dsDNA
refseq|NC_034446|147346bp|Ateline alphaherpesvirus 1, complete genome	143482	143506	+	GGGTGGGCTGCGGGGGTCTGTGGG	dsDNA
refseq|NC_034446|147346bp|Ateline alphaherpesvirus 1, complete genome	143510	143540	+	GGGGGTCTGTGGGCTGCGGGGGTCTGTGGG	dsDNA
refseq|NC_034446|147346bp|Ateline alphaherpesvirus 1, complete genome	143571	143601	-	CCCCCGTCCCCATCCCCCGCCCCCGCCCCC	dsDNA
refseq|NC_034446|147346bp|Ateline alphaherpesvirus 1, complete genome	143906	143934	-	CCCCCCGCCCCGCGTACCCCCCGGGCCC	dsDNA
refseq|NC_034446|147346bp|Ateline alphaherpesvirus 1, complete genome	144629	144657	-	CCCCCCCGGGACCCCCCGGCCCATGCCC	dsDNA
refseq|NC_034446|147346bp|Ateline alphaherpesvirus 1, complete genome	144734	144759	-	CCCCCCCTCCCCGTCCCCATCCCCC	dsDNA
refseq|NC_034446|147346bp|Ateline alphaherpesvirus 1, complete genome	144763	144788	-	CCCCTCCCGTGTCCCCCTCGTTCCC	dsDNA
refseq|NC_034446|147346bp|Ateline alphaherpesvirus 1, complete genome	144878	144911	+	GGGCGGGAGGGGCGGCGGCGGGTTCGCGGGGGG	dsDNA
refseq|NC_034446|147346bp|Ateline alphaherpesvirus 1, complete genome	145172	145204	+	GGGGCGGAGCGGGGGGCGAGGGCCGCCGTGGG	dsDNA
refseq|NC_034446|147346bp|Ateline alphaherpesvirus 1, complete genome	145462	145501	+	GGGGGCGGGGCCGGGGCCCCTGGGGGGGGCGGGGCGGGG	dsDNA
refseq|NC_034446|147346bp|Ateline alphaherpesvirus 1, complete genome	145645	145670	+	GGGGGAGGGGCAGGAAGGGGAGGGG	dsDNA
refseq|NC_034446|147346bp|Ateline alphaherpesvirus 1, complete genome	145676	145700	+	GGGGAGGGGCAGGAAGGGGAGGGG	dsDNA
refseq|NC_034446|147346bp|Ateline alphaherpesvirus 1, complete genome	145706	145730	+	GGGGAGGGGCAGGAAGGGGAGGGG	dsDNA
refseq|NC_034446|147346bp|Ateline alphaherpesvirus 1, complete genome	145736	145760	+	GGGGAGGGGCAGGAAGGGGAGGGG	dsDNA
refseq|NC_034446|147346bp|Ateline alphaherpesvirus 1, complete genome	145766	145790	+	GGGGAGGGGCAGGAAGGGGAGGGG	dsDNA
refseq|NC_034446|147346bp|Ateline alphaherpesvirus 1, complete genome	145796	145820	+	GGGGAGGGGCAGGAAGGGGAGGGG	dsDNA
refseq|NC_034446|147346bp|Ateline alphaherpesvirus 1, complete genome	145826	145850	+	GGGGAGGGGCAGGAAGGGGAGGGG	dsDNA
refseq|NC_034446|147346bp|Ateline alphaherpesvirus 1, complete genome	145856	145880	+	GGGGAGGGGCAGGAAGGGGAGGGG	dsDNA
refseq|NC_034446|147346bp|Ateline alphaherpesvirus 1, complete genome	145886	145910	+	GGGGAGGGGCAGGAAGGGGAGGGG	dsDNA
refseq|NC_034446|147346bp|Ateline alphaherpesvirus 1, complete genome	145916	145940	+	GGGGAGGGGCAGGAAGGGGAGGGG	dsDNA
refseq|NC_034446|147346bp|Ateline alphaherpesvirus 1, complete genome	146009	146040	+	GGGCGCGGGGGTCTGAGAGGGGTCCCGGGGG	dsDNA
refseq|NC_034446|147346bp|Ateline alphaherpesvirus 1, complete genome	146138	146175	+	GGGTCAGGGGGTTGGGGCGGGGGGGGGACGAAGGGGG	dsDNA
refseq|NC_034446|147346bp|Ateline alphaherpesvirus 1, complete genome	146860	146883	+	GGGGGGGGGGGGGGGGGGGGGGG	dsDNA
refseq|NC_034446|147346bp|Ateline alphaherpesvirus 1, complete genome	146939	146963	-	CCCGCCCCTCTCCCGCGCGCCCCC	dsDNA
refseq|NC_001987|108409bp|Ateline gammaherpesvirus 3, complete genome	99775	99812	-	CCCCTCTCTCACCCCTCTCTCACCCCTCTCTCACCCC	dsDNA
refseq|NC_001987|108409bp|Ateline gammaherpesvirus 3, complete genome	99819	99856	-	CCCCTCTCTGACCCCTCTCTGACCCCTCTCTGACCCC	dsDNA
refseq|NC_001987|108409bp|Ateline gammaherpesvirus 3, complete genome	99863	99900	-	CCCCTCTCTGACCCCTCTCTGACCCCTCTCTGACCCC	dsDNA
refseq|NC_001987|108409bp|Ateline gammaherpesvirus 3, complete genome	101898	101930	-	CCCCCGTCTCCCCCGTCTCCCCCGTCTCCCCC	dsDNA
refseq|NC_001987|108409bp|Ateline gammaherpesvirus 3, complete genome	101934	101966	-	CCCCCGTCTCCCCCGTCTTCCCCGTCTTCCCC	dsDNA
refseq|NC_001987|108409bp|Ateline gammaherpesvirus 3, complete genome	101970	102002	-	CCCCCGTCTCCCCCGTCGCCCCCGTCGCCCCC	dsDNA
refseq|NC_001987|108409bp|Ateline gammaherpesvirus 3, complete genome	102006	102038	-	CCCCCATCTTCCCCGTCTCCCCCGTCTCCCCC	dsDNA
refseq|NC_001987|108409bp|Ateline gammaherpesvirus 3, complete genome	102069	102101	-	CCCTCGTCGTCCCCGTCTTCCCCGTCTCCCCC	dsDNA
refseq|NC_001987|108409bp|Ateline gammaherpesvirus 3, complete genome	102105	102137	-	CCCCCGTCTCCCCCGTCTCCCCCGTCTCCCCC	dsDNA
refseq|NC_001987|108409bp|Ateline gammaherpesvirus 3, complete genome	102177	102207	-	CCCCCGTCTCCCCCGTCTCCCCCGTCGCCC	dsDNA
refseq|NC_001987|108409bp|Ateline gammaherpesvirus 3, complete genome	102213	102244	-	CCCTCGTCGCCCCCGTCGCCCCCCTCTTCCC	dsDNA
refseq|NC_001987|108409bp|Ateline gammaherpesvirus 3, complete genome	102249	102281	-	CCCCCGTCGCCCCCCTCTTCCCCGTCTCCCCC	dsDNA
refseq|NC_001987|108409bp|Ateline gammaherpesvirus 3, complete genome	102294	102326	-	CCCCCATCGCCCCCGTCTTCCCCGTCGCCCCC	dsDNA
refseq|NC_001987|108409bp|Ateline gammaherpesvirus 3, complete genome	102330	102362	-	CCCCCGTCTCCCCCGTCTCCCCCGTCTCCCCC	dsDNA
refseq|NC_001987|108409bp|Ateline gammaherpesvirus 3, complete genome	102368	102398	-	CCCGTCTCTCCCGTCTCTCCCGTCTCTCCC	dsDNA
refseq|NC_024697|370920bp|Aureococcus anophagefferens virus, complete genome	102	123	+	GGGCTCGGGCTCGGGTTCGGG	dsDNA
refseq|NC_024697|370920bp|Aureococcus anophagefferens virus, complete genome	126	147	+	GGGTTCGGGCTCGGGTTCGGG	dsDNA
refseq|NC_024697|370920bp|Aureococcus anophagefferens virus, complete genome	183233	183259	-	CCCGAACCCGAACCTGCCCCGGCCCC	dsDNA
refseq|NC_001623|133894bp|Autographa californica nucleopolyhedrovirus, complete genome	105547	105569	-	CCCACGTGCCCGACCCCGGCCC	dsDNA
refseq|NC_001623|133894bp|Autographa californica nucleopolyhedrovirus, complete genome	120526	120550	+	GGGAAACAAGGGGTCGGGATCGGG	dsDNA
refseq|NC_010355|62337bp|Azospirillum phage Cd, complete genome	416	445	+	GGGGGAGCGGGCCGGCTGGGCAATCTGGG	dsDNA
refseq|NC_010355|62337bp|Azospirillum phage Cd, complete genome	14014	14038	-	CCCTTCACCCCGCCGCCCGAGCCC	dsDNA
refseq|NC_010355|62337bp|Azospirillum phage Cd, complete genome	28483	28511	+	GGGGCGCTTGGGGGTGGGCTGGATAGGG	dsDNA
refseq|NC_010355|62337bp|Azospirillum phage Cd, complete genome	37677	37702	+	GGGTGGTCGGGCAGCGGGCGCAGGG	dsDNA
refseq|NC_010355|62337bp|Azospirillum phage Cd, complete genome	43848	43866	-	CCCCACCCCAGCCCGCCC	dsDNA
refseq|NC_010355|62337bp|Azospirillum phage Cd, complete genome	52606	52635	-	CCCAAGCGTCCCGTGCCCGTATTTCCCCC	dsDNA
refseq|NC_010355|62337bp|Azospirillum phage Cd, complete genome	60867	60897	+	GGGATGGAGGGGGTCAGAAGGGGATAGGGG	dsDNA
refseq|NC_018860|156176bp|Bacillus phage BCP78, complete genome	25608	25635	+	GGGCTTATTGGGAGGGCTGCGTAGGGG	dsDNA
refseq|NC_022761|146193bp|Bacillus phage CampHawk, complete genome	13773	13802	-	CCCTTGCTCCCAAGCCGCCCCCTAGACCC	dsDNA
refseq|NC_025423|138658bp|Bacillus phage CP-51, complete genome	122892	122926	-	CCCCTGTTCTCCCCATATACCCCCGACACTCCCC	dsDNA
refseq|NC_031056|157501bp|Bacillus phage Deep Blue, complete genome	10769	10796	+	GGGGCTAGGGGGATTGGGCCGCTGGGG	dsDNA
refseq|NC_028982|137918bp|Bacillus phage JL, complete genome	16363	16398	-	CCCCCTGCTCTCCCCATATACCCCCGACACTCCCC	dsDNA
refseq|NC_027366|164302bp|Bacillus phage Mater, complete genome	110207	110235	+	GGGGTTCGGGTTATTAGGGTCTGTTGGG	dsDNA
refseq|NC_004821|38472bp|Bacillus phage phBC6A52, complete genome	12389	12419	-	CCCAGTAGGCCCAGTAGGCCCGGTAGGCCC	dsDNA
refseq|NC_004167|39325bp|Bacillus phage phi105, complete genome	6197	6227	+	GGGGGAACCCGGGGAACAGGGGCCACAGGG	dsDNA
refseq|NC_028983|138877bp|Bacillus phage Shanette, complete genome	16551	16586	-	CCCCCTGTTCTCCCCATATACCCCCGACACTCCCC	dsDNA
refseq|NC_030925|138081bp|Bacillus phage Shbh1, complete genome	41647	41671	-	CCCTAGCCCCAGCCCTCCTGCCCC	dsDNA
refseq|NC_019487|143986bp|Bacillus phage SP-10, complete genome	74667	74695	+	GGGGAGCCATGGGTATGGGAGCTGCGGG	dsDNA
refseq|NC_031245|221908bp|Bacillus phage SP-15, complete genome	201647	201682	+	GGGCGATTGGGGGTGATCGAGGGGGTAAACAAGGG	dsDNA
refseq|NC_004166|44010bp|Bacillus phage SPP1, complete genome	6603	6633	+	GGGTGGTCGAGGGTCGCGAAGGGTTCGGGG	dsDNA
refseq|NC_023007|168876bp|Bacillus phage vB_BanS-Tsamsa, complete genome	310	339	-	CCCATATTCCCGAAATCCCCAAAAAGCCC	dsDNA
refseq|NC_007734|40867bp|Bacillus virus Wbeta, complete genome	33659	33690	+	GGGTTTACAAGGGATTCAAGGGGTTCAAGGG	dsDNA
refseq|NC_011551|39867bp|Bacteriophage APSE-2, complete genome	12551	12571	+	GGGTGGGCAATGGGAAGGGG	dsDNA
refseq|NC_011551|39867bp|Bacteriophage APSE-2, complete genome	28644	28663	-	CCCATCCCCATTCCCGCCC	dsDNA
refseq|NC_015932|31616bp|Bat adenovirus 2, complete genome	3193	3221	+	GGGGTATAAAAGGGAGTGGGGCGGTGGG	dsDNA
refseq|NC_015932|31616bp|Bat adenovirus 2, complete genome	8841	8865	+	GGGGTGCATGGGGCGGGCCTGGGG	dsDNA
refseq|NC_015932|31616bp|Bat adenovirus 2, complete genome	11061	11083	-	CCCTCCCGCAAAGACCCCACCC	dsDNA
refseq|NC_015932|31616bp|Bat adenovirus 2, complete genome	15003	15025	-	CCCCACCCCGTCCCAGGTGCCC	dsDNA
refseq|NC_015932|31616bp|Bat adenovirus 2, complete genome	21882	21903	-	CCCGTCCCCGAGCCCGAGCCC	dsDNA
refseq|NC_016895|31806bp|Bat adenovirus TJM, complete genome	69	100	+	GGGGGTCGCGGGGGTGGGGGTCGCGGCGGGG	dsDNA
refseq|NC_016895|31806bp|Bat adenovirus TJM, complete genome	3511	3537	-	CCCCCGGGCCTCCCGCCGCCCGACCC	dsDNA
refseq|NC_016895|31806bp|Bat adenovirus TJM, complete genome	6136	6161	+	GGGATTGAGGGGCGGGCCCGCGGGG	dsDNA
refseq|NC_016895|31806bp|Bat adenovirus TJM, complete genome	8861	8886	+	GGGGGGTACAGGGGGCGGGCCTGGG	dsDNA
refseq|NC_016895|31806bp|Bat adenovirus TJM, complete genome	10050	10077	+	GGGCCACGGGTCGGGGCGGGTGCTGGG	dsDNA
refseq|NC_016895|31806bp|Bat adenovirus TJM, complete genome	12255	12278	-	CCCCGGCCCCGTCCCGTCGCCCC	dsDNA
refseq|NC_016895|31806bp|Bat adenovirus TJM, complete genome	14993	15015	-	CCCCACCCCGTCCCAGGTGCCC	dsDNA
refseq|NC_016895|31806bp|Bat adenovirus TJM, complete genome	15430	15459	-	CCCCGCCCCCGCGCGCCCCGCCCGCTCCC	dsDNA
refseq|NC_016895|31806bp|Bat adenovirus TJM, complete genome	16798	16818	-	CCCGTCCCAGTGCCCGTCCC	dsDNA
refseq|NC_016895|31806bp|Bat adenovirus TJM, complete genome	16822	16843	-	CCCGCACCCGCTCCCGCGCCC	dsDNA
refseq|NC_016895|31806bp|Bat adenovirus TJM, complete genome	20541	20564	+	GGGGAATTTCAGGGGGGGAGGGG	dsDNA
refseq|NC_016895|31806bp|Bat adenovirus TJM, complete genome	21567	21591	+	GGGCAGGGGAGGGGCGGAGGGGGG	dsDNA
refseq|NC_016895|31806bp|Bat adenovirus TJM, complete genome	29466	29489	+	GGGGTGTCCAGGGGCCGGGCGGG	dsDNA
refseq|NC_016895|31806bp|Bat adenovirus TJM, complete genome	31706	31737	-	CCCCGCCGCGACCCCCACCCCCGCGACCCCC	dsDNA
refseq|NC_029899|37556bp|Bat mastadenovirus WIV10, complete genome	838	867	-	CCCCTGGAACCCGGAGAATCCCCCCGCCC	dsDNA
refseq|NC_029899|37556bp|Bat mastadenovirus WIV10, complete genome	3426	3458	+	GGGTCTGGGGTCCGTGTGGGCGTGTCTGGGGG	dsDNA
refseq|NC_029899|37556bp|Bat mastadenovirus WIV10, complete genome	6608	6628	+	GGGGAAGGGGTGGGTGAGGG	dsDNA
refseq|NC_029899|37556bp|Bat mastadenovirus WIV10, complete genome	32327	32352	-	CCCAAACCCCCCGACCCCATACCCC	dsDNA
refseq|NC_029902|38073bp|Bat mastadenovirus WIV11, complete genome	3429	3461	+	GGGTCTGGGGTCCGTGTGGGCGTGTCTGGGGG	dsDNA
refseq|NC_029902|38073bp|Bat mastadenovirus WIV11, complete genome	6611	6631	+	GGGGAAAGGGTGGGTGAGGG	dsDNA
refseq|NC_029902|38073bp|Bat mastadenovirus WIV11, complete genome	32837	32862	-	CCCAAACCCCCCGACCCCGTACCCC	dsDNA
refseq|NC_030874|29162bp|Bat mastadenovirus WIV13, complete genome	28734	28759	-	CCCTAAACAGCCCTCCCAAGTTCCC	dsDNA
refseq|NC_034626|29923bp|Bat mastadenovirus WIV17, complete genome	57	75	+	GGGAGGGGTGGGGTGGGG	dsDNA
refseq|NC_034626|29923bp|Bat mastadenovirus WIV17, complete genome	367	393	-	CCCTGCCCGCTTTCCCAGTTAATCCC	dsDNA
refseq|NC_034626|29923bp|Bat mastadenovirus WIV17, complete genome	29848	29866	-	CCCCACCCCACCCCTCCC	dsDNA
refseq|NC_035072|29812bp|Bat mastadenovirus WIV18, complete genome	57	86	+	GGGAGGGGTGGGGAGGGGTGGGGTGTGGG	dsDNA
refseq|NC_035072|29812bp|Bat mastadenovirus WIV18, complete genome	29726	29755	-	CCCACACCCCACCCCTCCCCACCCCTCCC	dsDNA
refseq|NC_029898|37545bp|Bat mastadenovirus WIV9, complete genome	3426	3458	+	GGGTCTGGGGTCCGTGTGGGCGTGTCTGGGGG	dsDNA
refseq|NC_029898|37545bp|Bat mastadenovirus WIV9, complete genome	6608	6628	+	GGGGAAGGGGTGGGTGAGGG	dsDNA
refseq|NC_029898|37545bp|Bat mastadenovirus WIV9, complete genome	32354	32379	-	CCCAAACCCCCCGACCCCGTACCCC	dsDNA
refseq|NC_031948|31481bp|Bat mastadenovirus, complete genome	10749	10775	+	GGGAGGTTTGGGGCGCCGGGACGGGG	dsDNA
refseq|NC_031948|31481bp|Bat mastadenovirus, complete genome	14942	14973	-	CCCACCCCTTCCCAGGTTCCCATTACTCCCC	dsDNA
refseq|NC_031948|31481bp|Bat mastadenovirus, complete genome	16520	16548	-	CCCCACGCCCCATGACCCGGCCTCACCC	dsDNA
refseq|NC_026770|5039bp|Bat polyomavirus 6b, complete genome	404	425	-	CCCGCTGACCCCCCCAGTCCC	dsDNA
refseq|NC_015721|23931bp|Bdellovibrio phage phi1402, complete genome	17992	18016	+	GGGGCTATTTGGGACTGGGTGGGG	dsDNA
refseq|NC_014143|7737bp|Bettongia penicillata papillomavirus 1, complete genome	4065	4087	+	GGGCATTGGGACTGGGCGTGGG	dsDNA
refseq|NC_014143|7737bp|Bettongia penicillata papillomavirus 1, complete genome	4580	4604	+	GGGTGTCAGGGTCTGGGGATAGGG	dsDNA
refseq|NC_014143|7737bp|Bettongia penicillata papillomavirus 1, complete genome	4871	4893	+	GGGTCAGGGTTAGCAGGGAGGG	dsDNA
refseq|NC_025790|7369bp|Black sea bass polyomavirus 1, complete genome	500	525	-	CCCCCACCCCCTAGGACCCTCCCCC	dsDNA
refseq|NC_025790|7369bp|Black sea bass polyomavirus 1, complete genome	611	635	-	CCCCCACCCTCTAGGACCCTCCCC	dsDNA
refseq|NC_025790|7369bp|Black sea bass polyomavirus 1, complete genome	5030	5053	+	GGGGTCGGGGTACCCGGGCGGGG	dsDNA
refseq|NC_025790|7369bp|Black sea bass polyomavirus 1, complete genome	5202	5226	+	GGGTCCGGGCAGGGGTGACTGGGG	dsDNA
refseq|NC_001962|128413bp|Bombyx mori nucleopolyhedrovirus, complete genome	11107	11134	+	GGGTGCAGTGGGAACGGGTGGAGTGGG	dsDNA
refseq|NC_001962|128413bp|Bombyx mori nucleopolyhedrovirus, complete genome	110187	110211	+	GGGAAACAAGGGATCGGGATCGGG	dsDNA
refseq|NC_005357|42493bp|Bordetella virus BPP1, complete genome	5839	5862	+	GGGTTTCGGGCTGGGTATTAGGG	dsDNA
refseq|NC_005357|42493bp|Bordetella virus BPP1, complete genome	41185	41207	+	GGGAAGTGGGTCGAGGGCCGGG	dsDNA
refseq|NC_013439|5168bp|Bornean orang-utan polyomavirus, complete genome	59	84	-	CCCTTAAAAACCCTCCTTCCCCCCC	dsDNA
refseq|NC_028126|7197bp|Bos taurus papillomavirus 12, complete genome	4036	4068	+	GGGTGGGGGAGGGGGTGGGGGACGCCCAGGGG	dsDNA
refseq|NC_030795|7961bp|Bos taurus papillomavirus 13, complete genome	1235	1261	+	GGGGAGGGGGGAGATGGGAGGCAGGG	dsDNA
refseq|NC_030796|7527bp|Bos taurus papillomavirus 16, complete genome	3854	3882	+	GGGGCTGGGTAGGGGCTGTGGGCTTGGG	dsDNA
refseq|NC_030797|7402bp|Bos taurus papillomavirus 17, complete genome	3983	4004	+	GGGCATTGGGACGGGAAAGGG	dsDNA
refseq|NC_030798|7282bp|Bos taurus papillomavirus 18, complete genome	3913	3936	+	GGGACAGGGGCGGGGGGAGGGGG	dsDNA
refseq|NC_007612|7412bp|Bos taurus papillomavirus 7, complete genome	4151	4181	+	GGGATTGGGACTGGGAGGGGCACAGGGGGG	dsDNA
refseq|NC_001876|34446bp|Bovine adenovirus 3, complete genome	141	165	+	GGGCGGGGCTGAGGGCGGCGGGGG	dsDNA
refseq|NC_001876|34446bp|Bovine adenovirus 3, complete genome	19638	19665	-	CCCAATGCCACCCAACTGCCCATCCCC	dsDNA
refseq|NC_001876|34446bp|Bovine adenovirus 3, complete genome	34240	34261	-	CCCTGCCCTTTGCCCCGCCCC	dsDNA
refseq|NC_001876|34446bp|Bovine adenovirus 3, complete genome	34281	34305	-	CCCCCGCCGCCCTCAGCCCCGCCC	dsDNA
refseq|NC_001847|135301bp|Bovine alphaherpesvirus 1, complete genome	68	93	+	GGGCGGGGGCGGGGTGGGGGATGGG	dsDNA
refseq|NC_001847|135301bp|Bovine alphaherpesvirus 1, complete genome	922	951	-	CCCGGCCTTCCCACCGCCGCCCTCGGCCC	dsDNA
refseq|NC_001847|135301bp|Bovine alphaherpesvirus 1, complete genome	1548	1565	-	CCCAAGCCCGCCCGCCC	dsDNA
refseq|NC_001847|135301bp|Bovine alphaherpesvirus 1, complete genome	11645	11671	-	CCCGCGGCAGCCCTGGCCCCGGCCCC	dsDNA
refseq|NC_001847|135301bp|Bovine alphaherpesvirus 1, complete genome	14233	14253	-	CCCGCGCGCCCGCCCCGCCC	dsDNA
refseq|NC_001847|135301bp|Bovine alphaherpesvirus 1, complete genome	15662	15683	+	GGGCTCGGGCTCGGGCTCGGG	dsDNA
refseq|NC_001847|135301bp|Bovine alphaherpesvirus 1, complete genome	16264	16286	-	CCCCGGCCCCGGCCCCGGCCCC	dsDNA
refseq|NC_001847|135301bp|Bovine alphaherpesvirus 1, complete genome	32109	32139	+	GGGGGCCGGGGAAGATTGGGGGGAGGGGGG	dsDNA
refseq|NC_001847|135301bp|Bovine alphaherpesvirus 1, complete genome	39946	39987	-	CCCCCGATCGCGCCCCCGATCGCGCCCCCGATCGCGCCCCC	dsDNA
refseq|NC_001847|135301bp|Bovine alphaherpesvirus 1, complete genome	39994	40036	-	CCCCCGATCGCGCCCCCGATCGCGCCCCCGATCGCGCCCCCC	dsDNA
refseq|NC_001847|135301bp|Bovine alphaherpesvirus 1, complete genome	40657	40687	-	CCCTTTCCCCTCGGTCCCTCCCTTTCCCCC	dsDNA
refseq|NC_001847|135301bp|Bovine alphaherpesvirus 1, complete genome	41863	41887	+	GGGCGGGCGGCGCGGGTCCCAGGG	dsDNA
refseq|NC_001847|135301bp|Bovine alphaherpesvirus 1, complete genome	46931	46955	-	CCCCCCGTCCCCGCCCGGCGCCCC	dsDNA
refseq|NC_001847|135301bp|Bovine alphaherpesvirus 1, complete genome	51734	51759	-	CCCGGGAGCCCGACGCCCAACCCCC	dsDNA
refseq|NC_001847|135301bp|Bovine alphaherpesvirus 1, complete genome	52890	52913	-	CCCCGCCCGCATTCTCCCGCCCC	dsDNA
refseq|NC_001847|135301bp|Bovine alphaherpesvirus 1, complete genome	54560	54590	+	GGGGCCGGGGTGGGGGGCGGTGGGGCGGGG	dsDNA
refseq|NC_001847|135301bp|Bovine alphaherpesvirus 1, complete genome	55648	55678	-	CCCCCCGCGAGCCCCAGCCCCCCCGGCCCC	dsDNA
refseq|NC_001847|135301bp|Bovine alphaherpesvirus 1, complete genome	62845	62864	+	GGGTCTGGGCCCGGGGGGG	dsDNA
refseq|NC_001847|135301bp|Bovine alphaherpesvirus 1, complete genome	66994	67012	-	CCCTCCCCCCCTTCCCCC	dsDNA
refseq|NC_001847|135301bp|Bovine alphaherpesvirus 1, complete genome	70746	70774	+	GGGGCTGGAGGGGACCGCGGGCCCGGGG	dsDNA
refseq|NC_001847|135301bp|Bovine alphaherpesvirus 1, complete genome	72312	72342	-	CCCCGAGCACCCGCGCCACCCGCTGCACCC	dsDNA
refseq|NC_001847|135301bp|Bovine alphaherpesvirus 1, complete genome	73899	73920	-	CCCGCCCCGCCCCGCGCACCC	dsDNA
refseq|NC_001847|135301bp|Bovine alphaherpesvirus 1, complete genome	76471	76500	+	GGGGGGGGCGCCGGGGGCCGCGGCGGGGG	dsDNA
refseq|NC_001847|135301bp|Bovine alphaherpesvirus 1, complete genome	76713	76733	-	CCCTGCCCGTCGCCCTGCCC	dsDNA
refseq|NC_001847|135301bp|Bovine alphaherpesvirus 1, complete genome	77539	77559	+	GGGCTGGGGCGGGCGCCGGG	dsDNA
refseq|NC_001847|135301bp|Bovine alphaherpesvirus 1, complete genome	77561	77582	-	CCCGGCCCGGCCCGCCGGCCC	dsDNA
refseq|NC_001847|135301bp|Bovine alphaherpesvirus 1, complete genome	81131	81156	+	GGGGGCGACGTGGGCGTGGGCGGGG	dsDNA
refseq|NC_001847|135301bp|Bovine alphaherpesvirus 1, complete genome	84544	84575	+	GGGGGGTGGGGAGCGGGGGGGGGGGCGGGGG	dsDNA
refseq|NC_001847|135301bp|Bovine alphaherpesvirus 1, complete genome	88003	88024	+	GGGGCGGGGCGTGGGGCTGGG	dsDNA
refseq|NC_001847|135301bp|Bovine alphaherpesvirus 1, complete genome	88309	88337	-	CCCGGAGCCCGGGCCCGACGCGCCCCCC	dsDNA
refseq|NC_001847|135301bp|Bovine alphaherpesvirus 1, complete genome	88453	88471	-	CCCTCCCCCCCCCCCCCC	dsDNA
refseq|NC_001847|135301bp|Bovine alphaherpesvirus 1, complete genome	93612	93641	-	CCCACTCGCCCGGCGGCCCCGGAGCGCCC	dsDNA
refseq|NC_001847|135301bp|Bovine alphaherpesvirus 1, complete genome	96812	96835	-	CCCGCCCCTCGGGCTCCCGCCCC	dsDNA
refseq|NC_001847|135301bp|Bovine alphaherpesvirus 1, complete genome	96934	96968	+	GGGGGGGAAAGGGCGCGTCGGGGGCGGCGGTGGG	dsDNA
refseq|NC_001847|135301bp|Bovine alphaherpesvirus 1, complete genome	98838	98860	+	GGGGCCGGGGCCGGGGCCGGGG	dsDNA
refseq|NC_001847|135301bp|Bovine alphaherpesvirus 1, complete genome	100258	100278	-	CCCACCCCTGCCCTTGCCCC	dsDNA
refseq|NC_001847|135301bp|Bovine alphaherpesvirus 1, complete genome	101002	101025	+	GGGAGACGGGGTCGGGGCTCGGG	dsDNA
refseq|NC_001847|135301bp|Bovine alphaherpesvirus 1, complete genome	101174	101204	+	GGGGCCGCCGCGGGGGCCGGGTCGGCGGGG	dsDNA
refseq|NC_001847|135301bp|Bovine alphaherpesvirus 1, complete genome	101245	101268	+	GGGCGCGGGGGCTGGGGCCGGGG	dsDNA
refseq|NC_001847|135301bp|Bovine alphaherpesvirus 1, complete genome	101423	101444	-	CCCAAGCCCGCTCCCCTCCCC	dsDNA
refseq|NC_001847|135301bp|Bovine alphaherpesvirus 1, complete genome	102779	102806	+	GGGCGGGGGGGCGGGGCGGGGGCAGGG	dsDNA
refseq|NC_001847|135301bp|Bovine alphaherpesvirus 1, complete genome	102953	102976	+	GGGGGGGTGTTTTTGGGGGGGGG	dsDNA
refseq|NC_001847|135301bp|Bovine alphaherpesvirus 1, complete genome	103034	103055	-	CCCCGCGCCCCGGCCCCGCCC	dsDNA
refseq|NC_001847|135301bp|Bovine alphaherpesvirus 1, complete genome	103100	103126	-	CCCCCGGGGCCCCCGCCCCCGCCCCC	dsDNA
refseq|NC_001847|135301bp|Bovine alphaherpesvirus 1, complete genome	103127	103153	-	CCCCCGGCGCCCGGGGGCCCGAGCCC	dsDNA
refseq|NC_001847|135301bp|Bovine alphaherpesvirus 1, complete genome	103171	103195	-	CCCGGCGCCCAGGGGCCCGAGCCC	dsDNA
refseq|NC_001847|135301bp|Bovine alphaherpesvirus 1, complete genome	103334	103352	+	GGGCCCGGGGCGGGCGGG	dsDNA
refseq|NC_001847|135301bp|Bovine alphaherpesvirus 1, complete genome	103546	103574	-	CCCGCGCCTCCCCCCGCCCCCGAGGCCC	dsDNA
refseq|NC_001847|135301bp|Bovine alphaherpesvirus 1, complete genome	103644	103673	-	CCCCCTCCCTCCCTTCCCGCGGGCCCCCC	dsDNA
refseq|NC_001847|135301bp|Bovine alphaherpesvirus 1, complete genome	105074	105101	+	GGGCGCCAGGGCTCGGGGAAGAGCGGG	dsDNA
refseq|NC_001847|135301bp|Bovine alphaherpesvirus 1, complete genome	107732	107761	+	GGGGGAGACGGGGTAGGGGGGCGGGTGGG	dsDNA
refseq|NC_001847|135301bp|Bovine alphaherpesvirus 1, complete genome	107782	107804	+	GGGGAGGGGGGGGGGCGGCGGG	dsDNA
refseq|NC_001847|135301bp|Bovine alphaherpesvirus 1, complete genome	108053	108079	-	CCCTTCCCTTCCCCCCCCCCACCCCC	dsDNA
refseq|NC_001847|135301bp|Bovine alphaherpesvirus 1, complete genome	108741	108767	-	CCCCCGGCCCCGCGCCCGGCAGGCCC	dsDNA
refseq|NC_001847|135301bp|Bovine alphaherpesvirus 1, complete genome	108796	108816	-	CCCCTCCCCATTCCCGCCCC	dsDNA
refseq|NC_001847|135301bp|Bovine alphaherpesvirus 1, complete genome	108892	108921	-	CCCCTCCTTCCCCTTTCCCCCTTCTTCCC	dsDNA
refseq|NC_001847|135301bp|Bovine alphaherpesvirus 1, complete genome	109049	109072	-	CCCCGCTTCCCGCCCAGGACCCC	dsDNA
refseq|NC_001847|135301bp|Bovine alphaherpesvirus 1, complete genome	109270	109285	-	CCCGCCCGCCCGCCC	dsDNA
refseq|NC_001847|135301bp|Bovine alphaherpesvirus 1, complete genome	109345	109373	-	CCCCCCTCCCCCTCGCACCCCGCACCCC	dsDNA
refseq|NC_001847|135301bp|Bovine alphaherpesvirus 1, complete genome	109763	109782	+	GGGGAGTTGGGGGGGGGGG	dsDNA
refseq|NC_001847|135301bp|Bovine alphaherpesvirus 1, complete genome	110345	110364	+	GGGGGGGGGGGGGGGGGGG	dsDNA
refseq|NC_001847|135301bp|Bovine alphaherpesvirus 1, complete genome	110484	110506	-	CCCCCCCCCCTCCCCTCCCCCC	dsDNA
refseq|NC_001847|135301bp|Bovine alphaherpesvirus 1, complete genome	110535	110571	+	GGGGTGGGGTGGGGGGGTGGGTGGGGGGGTGGAGGG	dsDNA
refseq|NC_001847|135301bp|Bovine alphaherpesvirus 1, complete genome	111311	111341	+	GGGTTTCGATGGGGCTGCCGGGATAGCGGG	dsDNA
refseq|NC_001847|135301bp|Bovine alphaherpesvirus 1, complete genome	111483	111506	+	GGGCTACCGGGACGGTGGGAGGG	dsDNA
refseq|NC_001847|135301bp|Bovine alphaherpesvirus 1, complete genome	111877	111895	-	CCCACCCAGCCCCCACCC	dsDNA
refseq|NC_001847|135301bp|Bovine alphaherpesvirus 1, complete genome	111902	111927	+	GGGCCCGGGGGCGGGCAGACGGGGG	dsDNA
refseq|NC_001847|135301bp|Bovine alphaherpesvirus 1, complete genome	112088	112121	-	CCCAGCCCAGCCCACCCCAGCCCAGCCCAGCCC	dsDNA
refseq|NC_001847|135301bp|Bovine alphaherpesvirus 1, complete genome	112122	112156	-	CCCCAGCCCAGCCCAGCCCACCCCAGCCCAGCCC	dsDNA
refseq|NC_001847|135301bp|Bovine alphaherpesvirus 1, complete genome	112157	112191	-	CCCCAGCCCAGCCCACCCCAGCCCAGCCCACCCC	dsDNA
refseq|NC_001847|135301bp|Bovine alphaherpesvirus 1, complete genome	112193	112226	-	CCCAGCCCACCCCAGCCCAGCCCAGCCCACCCC	dsDNA
refseq|NC_001847|135301bp|Bovine alphaherpesvirus 1, complete genome	112228	112261	-	CCCAGCCCAGCCCAGCCCAGCCCACCCCAGCCC	dsDNA
refseq|NC_001847|135301bp|Bovine alphaherpesvirus 1, complete genome	112262	112296	-	CCCCAGCCCAGCCCAGCCCAGCCCAGCCCACCCC	dsDNA
refseq|NC_001847|135301bp|Bovine alphaherpesvirus 1, complete genome	112298	112331	-	CCCAGCCCAGCCCACCCCAGCCCACCCCAGCCC	dsDNA
refseq|NC_001847|135301bp|Bovine alphaherpesvirus 1, complete genome	112333	112366	-	CCCAGCCCAGCCCAGCCCACCCCAGCCCAGCCC	dsDNA
refseq|NC_001847|135301bp|Bovine alphaherpesvirus 1, complete genome	112469	112495	-	CCCCCCATCCCCATCCCCCCGATCCC	dsDNA
refseq|NC_001847|135301bp|Bovine alphaherpesvirus 1, complete genome	112498	112525	-	CCCCCATCCCCCCGATCCCTCGCCCCC	dsDNA
refseq|NC_001847|135301bp|Bovine alphaherpesvirus 1, complete genome	112527	112555	-	CCCCCCGATCCCTCGCCCCCATCCCCCC	dsDNA
refseq|NC_001847|135301bp|Bovine alphaherpesvirus 1, complete genome	112558	112583	-	CCCTCGCCCCCATCCTCCCGATCCC	dsDNA
refseq|NC_001847|135301bp|Bovine alphaherpesvirus 1, complete genome	112586	112615	-	CCCCCATCCCCCCGATCCCTCGCCCGCCC	dsDNA
refseq|NC_001847|135301bp|Bovine alphaherpesvirus 1, complete genome	112623	112645	-	CCCGCCCTCCCCGGACGCGCCC	dsDNA
refseq|NC_001847|135301bp|Bovine alphaherpesvirus 1, complete genome	113462	113486	-	CCCCGGGCCCGGGGACCCGCGCCC	dsDNA
refseq|NC_001847|135301bp|Bovine alphaherpesvirus 1, complete genome	113688	113715	-	CCCCCTCTCCCGCCCTCTCCCCGGCCC	dsDNA
refseq|NC_001847|135301bp|Bovine alphaherpesvirus 1, complete genome	113801	113822	+	GGGGCGGGAGGGGGAAGGGGG	dsDNA
refseq|NC_001847|135301bp|Bovine alphaherpesvirus 1, complete genome	113870	113899	-	CCCGAATCCCCTCCTTCCCCTCCCTCCCC	dsDNA
refseq|NC_001847|135301bp|Bovine alphaherpesvirus 1, complete genome	113904	113935	-	CCCCTCCCTCCCCTCCTTCCCCTCCCTCCCC	dsDNA
refseq|NC_001847|135301bp|Bovine alphaherpesvirus 1, complete genome	113940	113971	-	CCCCTCCCTCCCCTCCTTCCCCTCCCTCCCC	dsDNA
refseq|NC_001847|135301bp|Bovine alphaherpesvirus 1, complete genome	113976	114007	-	CCCCTCCCTCCCCTCCTTCCCCTCCCTCCCC	dsDNA
refseq|NC_001847|135301bp|Bovine alphaherpesvirus 1, complete genome	114012	114043	-	CCCCTCCCTCCCCTCCTTCCCCTCCCTCCCC	dsDNA
refseq|NC_001847|135301bp|Bovine alphaherpesvirus 1, complete genome	114048	114079	-	CCCCTCCCTCCCCTCCTTCCCCTCCCTCCCC	dsDNA
refseq|NC_001847|135301bp|Bovine alphaherpesvirus 1, complete genome	114084	114110	-	CCCCTCCCTCCCCTCCTTCCCCTCCC	dsDNA
refseq|NC_001847|135301bp|Bovine alphaherpesvirus 1, complete genome	114160	114188	+	GGGCGGACGGGGGGGAGGGGGGAAGGGG	dsDNA
refseq|NC_001847|135301bp|Bovine alphaherpesvirus 1, complete genome	114207	114233	+	GGGCCTCAGGGCCGGGGGTCTCGGGG	dsDNA
refseq|NC_001847|135301bp|Bovine alphaherpesvirus 1, complete genome	115136	115169	+	GGGAGTGTCGGGGTATCGTAGGGCGGCCACGGG	dsDNA
refseq|NC_001847|135301bp|Bovine alphaherpesvirus 1, complete genome	117462	117483	-	CCCTCCCGCCCGCTGGGGCCC	dsDNA
refseq|NC_001847|135301bp|Bovine alphaherpesvirus 1, complete genome	118680	118708	-	CCCCACGCCGCCCCGACCCCGCTGTCCC	dsDNA
refseq|NC_001847|135301bp|Bovine alphaherpesvirus 1, complete genome	118795	118814	+	GGGCGGGGGTTGGGCCGGG	dsDNA
refseq|NC_001847|135301bp|Bovine alphaherpesvirus 1, complete genome	119771	119791	+	GGGGCAGCCGGGCGGGAGGG	dsDNA
refseq|NC_001847|135301bp|Bovine alphaherpesvirus 1, complete genome	119935	119969	-	CCCCCCGCCCGCCCCCGCTACGCCCGCGGCCCCC	dsDNA
refseq|NC_001847|135301bp|Bovine alphaherpesvirus 1, complete genome	121488	121507	+	GGGCGGGGTGGGGAGCGGG	dsDNA
refseq|NC_001847|135301bp|Bovine alphaherpesvirus 1, complete genome	122313	122335	-	CCCACCCCCGGCCCGCCGCCCC	dsDNA
refseq|NC_001847|135301bp|Bovine alphaherpesvirus 1, complete genome	123984	124010	-	CCCCGAGACCCCCGGCCCTGAGGCCC	dsDNA
refseq|NC_001847|135301bp|Bovine alphaherpesvirus 1, complete genome	124029	124057	-	CCCCTTCCCCCCTCCCCCCCGTCCGCCC	dsDNA
refseq|NC_001847|135301bp|Bovine alphaherpesvirus 1, complete genome	124107	124133	+	GGGAGGGGAAGGAGGGGAGGGAGGGG	dsDNA
refseq|NC_001847|135301bp|Bovine alphaherpesvirus 1, complete genome	124138	124169	+	GGGGAGGGAGGGGAAGGAGGGGAGGGAGGGG	dsDNA
refseq|NC_001847|135301bp|Bovine alphaherpesvirus 1, complete genome	124174	124205	+	GGGGAGGGAGGGGAAGGAGGGGAGGGAGGGG	dsDNA
refseq|NC_001847|135301bp|Bovine alphaherpesvirus 1, complete genome	124210	124241	+	GGGGAGGGAGGGGAAGGAGGGGAGGGAGGGG	dsDNA
refseq|NC_001847|135301bp|Bovine alphaherpesvirus 1, complete genome	124246	124277	+	GGGGAGGGAGGGGAAGGAGGGGAGGGAGGGG	dsDNA
refseq|NC_001847|135301bp|Bovine alphaherpesvirus 1, complete genome	124282	124313	+	GGGGAGGGAGGGGAAGGAGGGGAGGGAGGGG	dsDNA
refseq|NC_001847|135301bp|Bovine alphaherpesvirus 1, complete genome	124318	124347	+	GGGGAGGGAGGGGAAGGAGGGGATTCGGG	dsDNA
refseq|NC_001847|135301bp|Bovine alphaherpesvirus 1, complete genome	124395	124416	-	CCCCCTTCCCCCTCCCGCCCC	dsDNA
refseq|NC_001847|135301bp|Bovine alphaherpesvirus 1, complete genome	124502	124529	+	GGGCCGGGGAGAGGGCGGGAGAGGGGG	dsDNA
refseq|NC_001847|135301bp|Bovine alphaherpesvirus 1, complete genome	124731	124755	+	GGGCGCGGGTCCCCGGGCCCGGGG	dsDNA
refseq|NC_001847|135301bp|Bovine alphaherpesvirus 1, complete genome	125572	125594	+	GGGCGCGTCCGGGGAGGGCGGG	dsDNA
refseq|NC_001847|135301bp|Bovine alphaherpesvirus 1, complete genome	125602	125631	+	GGGCGGGCGAGGGATCGGGGGGATGGGGG	dsDNA
refseq|NC_001847|135301bp|Bovine alphaherpesvirus 1, complete genome	125634	125659	+	GGGATCGGGAGGATGGGGGCGAGGG	dsDNA
refseq|NC_001847|135301bp|Bovine alphaherpesvirus 1, complete genome	125662	125690	+	GGGGGGATGGGGGCGAGGGATCGGGGGG	dsDNA
refseq|NC_001847|135301bp|Bovine alphaherpesvirus 1, complete genome	125692	125719	+	GGGGGCGAGGGATCGGGGGGATGGGGG	dsDNA
refseq|NC_001847|135301bp|Bovine alphaherpesvirus 1, complete genome	125722	125748	+	GGGATCGGGGGGATGGGGATGGGGGG	dsDNA
refseq|NC_001847|135301bp|Bovine alphaherpesvirus 1, complete genome	125851	125884	+	GGGCTGGGCTGGGGTGGGCTGGGCTGGGCTGGG	dsDNA
refseq|NC_001847|135301bp|Bovine alphaherpesvirus 1, complete genome	125886	125919	+	GGGCTGGGGTGGGCTGGGGTGGGCTGGGCTGGG	dsDNA
refseq|NC_001847|135301bp|Bovine alphaherpesvirus 1, complete genome	125921	125955	+	GGGGTGGGCTGGGCTGGGCTGGGCTGGGCTGGGG	dsDNA
refseq|NC_001847|135301bp|Bovine alphaherpesvirus 1, complete genome	125956	125989	+	GGGCTGGGGTGGGCTGGGCTGGGCTGGGCTGGG	dsDNA
refseq|NC_001847|135301bp|Bovine alphaherpesvirus 1, complete genome	125991	126024	+	GGGGTGGGCTGGGCTGGGCTGGGGTGGGCTGGG	dsDNA
refseq|NC_001847|135301bp|Bovine alphaherpesvirus 1, complete genome	126026	126060	+	GGGGTGGGCTGGGCTGGGGTGGGCTGGGCTGGGG	dsDNA
refseq|NC_001847|135301bp|Bovine alphaherpesvirus 1, complete genome	126061	126095	+	GGGCTGGGCTGGGGTGGGCTGGGCTGGGCTGGGG	dsDNA
refseq|NC_001847|135301bp|Bovine alphaherpesvirus 1, complete genome	126096	126129	+	GGGCTGGGCTGGGCTGGGGTGGGCTGGGCTGGG	dsDNA
refseq|NC_001847|135301bp|Bovine alphaherpesvirus 1, complete genome	126290	126315	-	CCCCCGTCTGCCCGCCCCCGGGCCC	dsDNA
refseq|NC_001847|135301bp|Bovine alphaherpesvirus 1, complete genome	126322	126340	+	GGGTGGGGGCTGGGTGGG	dsDNA
refseq|NC_001847|135301bp|Bovine alphaherpesvirus 1, complete genome	126711	126734	-	CCCTCCCACCGTCCCGGTAGCCC	dsDNA
refseq|NC_001847|135301bp|Bovine alphaherpesvirus 1, complete genome	126876	126906	-	CCCGCTATCCCGGCAGCCCCATCGAAACCC	dsDNA
refseq|NC_001847|135301bp|Bovine alphaherpesvirus 1, complete genome	127646	127682	-	CCCTCCACCCCCCCACCCACCCCCCCACCCCACCCC	dsDNA
refseq|NC_001847|135301bp|Bovine alphaherpesvirus 1, complete genome	127711	127733	+	GGGGGGAGGGGAGGGGGGGGGG	dsDNA
refseq|NC_001847|135301bp|Bovine alphaherpesvirus 1, complete genome	127853	127872	-	CCCCCCCCCCCCCCCCCCC	dsDNA
refseq|NC_001847|135301bp|Bovine alphaherpesvirus 1, complete genome	128435	128454	-	CCCCCCCCCCCAACTCCCC	dsDNA
refseq|NC_001847|135301bp|Bovine alphaherpesvirus 1, complete genome	128844	128872	+	GGGGTGCGGGGTGCGAGGGGGAGGGGGG	dsDNA
refseq|NC_001847|135301bp|Bovine alphaherpesvirus 1, complete genome	128932	128947	+	GGGCGGGCGGGCGGG	dsDNA
refseq|NC_001847|135301bp|Bovine alphaherpesvirus 1, complete genome	129145	129168	+	GGGGTCCTGGGCGGGAAGCGGGG	dsDNA
refseq|NC_001847|135301bp|Bovine alphaherpesvirus 1, complete genome	129296	129325	+	GGGAAGAAGGGGGAAAGGGGAAGGAGGGG	dsDNA
refseq|NC_001847|135301bp|Bovine alphaherpesvirus 1, complete genome	129401	129421	+	GGGGCGGGAATGGGGAGGGG	dsDNA
refseq|NC_001847|135301bp|Bovine alphaherpesvirus 1, complete genome	129450	129476	+	GGGCCTGCCGGGCGCGGGGCCGGGGG	dsDNA
refseq|NC_001847|135301bp|Bovine alphaherpesvirus 1, complete genome	130138	130164	+	GGGGGTGGGGGGGGGGAAGGGAAGGG	dsDNA
refseq|NC_001847|135301bp|Bovine alphaherpesvirus 1, complete genome	130413	130435	-	CCCGCCGCCCCCCCCCCTCCCC	dsDNA
refseq|NC_001847|135301bp|Bovine alphaherpesvirus 1, complete genome	130456	130485	-	CCCACCCGCCCCCCTACCCCGTCTCCCCC	dsDNA
refseq|NC_001847|135301bp|Bovine alphaherpesvirus 1, complete genome	133116	133143	-	CCCGCTCTTCCCCGAGCCCTGGCGCCC	dsDNA
refseq|NC_001847|135301bp|Bovine alphaherpesvirus 1, complete genome	134544	134573	+	GGGGGGCCCGCGGGAAGGGAGGGAGGGGG	dsDNA
refseq|NC_001847|135301bp|Bovine alphaherpesvirus 1, complete genome	134643	134671	+	GGGCCTCGGGGGCGGGGGGAGGCGCGGG	dsDNA
refseq|NC_001847|135301bp|Bovine alphaherpesvirus 1, complete genome	134865	134883	-	CCCGCCCGCCCCGGGCCC	dsDNA
refseq|NC_001847|135301bp|Bovine alphaherpesvirus 1, complete genome	135022	135046	+	GGGCTCGGGCCCCTGGGCGCCGGG	dsDNA
refseq|NC_001847|135301bp|Bovine alphaherpesvirus 1, complete genome	135064	135090	+	GGGCTCGGGCCCCCGGGCGCCGGGGG	dsDNA
refseq|NC_001847|135301bp|Bovine alphaherpesvirus 1, complete genome	135091	135117	+	GGGGGCGGGGGCGGGGGCCCCGGGGG	dsDNA
refseq|NC_001847|135301bp|Bovine alphaherpesvirus 1, complete genome	135162	135183	+	GGGCGGGGCCGGGGCGCGGGG	dsDNA
refseq|NC_001847|135301bp|Bovine alphaherpesvirus 1, complete genome	135241	135264	-	CCCCCCCCCAAAAACACCCCCCC	dsDNA
refseq|NC_005261|137821bp|Bovine alphaherpesvirus 5, complete genome	71	92	+	GGGCGCGGGGTGGGGGAGGGG	dsDNA
refseq|NC_005261|137821bp|Bovine alphaherpesvirus 5, complete genome	7851	7875	+	GGGCATCCGGGCGCAGGGCGCGGG	dsDNA
refseq|NC_005261|137821bp|Bovine alphaherpesvirus 5, complete genome	8174	8192	-	CCCTTCCCCCTCCCCCCC	dsDNA
refseq|NC_005261|137821bp|Bovine alphaherpesvirus 5, complete genome	8377	8410	+	GGGGCGCCGGGGGCGGGCGGGGCGGCGCGGGGG	dsDNA
refseq|NC_005261|137821bp|Bovine alphaherpesvirus 5, complete genome	8782	8803	-	CCCGCCTCCCACCCGGCCCCC	dsDNA
refseq|NC_005261|137821bp|Bovine alphaherpesvirus 5, complete genome	8955	8973	+	GGGCGGGCGGGGCCCGGG	dsDNA
refseq|NC_005261|137821bp|Bovine alphaherpesvirus 5, complete genome	9609	9630	-	CCCGCCCGCCCGCCATGGCCC	dsDNA
refseq|NC_005261|137821bp|Bovine alphaherpesvirus 5, complete genome	9770	9791	-	CCCAAGCCCAGGCCCGGGCCC	dsDNA
refseq|NC_005261|137821bp|Bovine alphaherpesvirus 5, complete genome	10015	10040	-	CCCGCCCCGAACCCGCGCGCCCCCC	dsDNA
refseq|NC_005261|137821bp|Bovine alphaherpesvirus 5, complete genome	11921	11947	-	CCCGCGGCAGCCCTGGCCCCGGCCCC	dsDNA
refseq|NC_005261|137821bp|Bovine alphaherpesvirus 5, complete genome	14516	14536	-	CCCGCGCGCCCGCCCCGCCC	dsDNA
refseq|NC_005261|137821bp|Bovine alphaherpesvirus 5, complete genome	16179	16202	-	CCCCATGCCCGCCCCGCCGCCCC	dsDNA
refseq|NC_005261|137821bp|Bovine alphaherpesvirus 5, complete genome	16242	16265	-	CCCCATGCCCGCCCCGCCGCCCC	dsDNA
refseq|NC_005261|137821bp|Bovine alphaherpesvirus 5, complete genome	16490	16512	-	CCCCGGGCCCGGCCCCGGCCCC	dsDNA
refseq|NC_005261|137821bp|Bovine alphaherpesvirus 5, complete genome	16927	16948	+	GGGGGAGGGAAAAGGGAAGGG	dsDNA
refseq|NC_005261|137821bp|Bovine alphaherpesvirus 5, complete genome	17945	17967	+	GGGCGGGGCGCGCGGGAAGGGG	dsDNA
refseq|NC_005261|137821bp|Bovine alphaherpesvirus 5, complete genome	18321	18350	+	GGGGTTGGGGAGGGCGGGCTTGGGGAGGG	dsDNA
refseq|NC_005261|137821bp|Bovine alphaherpesvirus 5, complete genome	20385	20406	+	GGGGCTGGGCTCGAGGGCGGG	dsDNA
refseq|NC_005261|137821bp|Bovine alphaherpesvirus 5, complete genome	22790	22822	+	GGGGGCAGCAGGGGGGAAGGGGGAGAAAAGGG	dsDNA
refseq|NC_005261|137821bp|Bovine alphaherpesvirus 5, complete genome	27234	27257	-	CCCGCCCAGGCACCCAAACGCCC	dsDNA
refseq|NC_005261|137821bp|Bovine alphaherpesvirus 5, complete genome	27818	27843	-	CCCGCCCGCGGGCCCCGCTGCCCCC	dsDNA
refseq|NC_005261|137821bp|Bovine alphaherpesvirus 5, complete genome	28098	28124	+	GGGGGGGGGGGAAGGGAAGGCAGGGG	dsDNA
refseq|NC_005261|137821bp|Bovine alphaherpesvirus 5, complete genome	30434	30455	-	CCCGCCCGTGCCCGCGCGCCC	dsDNA
refseq|NC_005261|137821bp|Bovine alphaherpesvirus 5, complete genome	32643	32678	+	GGGGAGGGCTGGGGAGGGGCGGGGGTGGGAGCGGG	dsDNA
refseq|NC_005261|137821bp|Bovine alphaherpesvirus 5, complete genome	39338	39369	-	CCCGCCAGAGCCCGCGCCCACCCCCGCCCCC	dsDNA
refseq|NC_005261|137821bp|Bovine alphaherpesvirus 5, complete genome	39641	39666	-	CCCGCCGCCCGCGGTCCCGCCGCCC	dsDNA
refseq|NC_005261|137821bp|Bovine alphaherpesvirus 5, complete genome	40012	40044	-	CCCCACCGCCCCGGCAGCCCCGCCCAAGCCCC	dsDNA
refseq|NC_005261|137821bp|Bovine alphaherpesvirus 5, complete genome	40071	40098	-	CCCGCGCCCGCTCCGCCCGCTCCGCCC	dsDNA
refseq|NC_005261|137821bp|Bovine alphaherpesvirus 5, complete genome	40104	40134	-	CCCGCTCCGCCCGCTCCGCCCGCTCCGCCC	dsDNA
refseq|NC_005261|137821bp|Bovine alphaherpesvirus 5, complete genome	40213	40238	-	CCCCGGCGCCCCCAAGGGCCCCCCC	dsDNA
refseq|NC_005261|137821bp|Bovine alphaherpesvirus 5, complete genome	40448	40471	-	CCCGCCACCCGACCCCGCGACCC	dsDNA
refseq|NC_005261|137821bp|Bovine alphaherpesvirus 5, complete genome	40845	40875	-	CCCGCGCCCCCCGAGCCCCCCGTCGACCCC	dsDNA
refseq|NC_005261|137821bp|Bovine alphaherpesvirus 5, complete genome	41209	41238	-	CCCTCTTCCCCACTGCTCCCATCACCCCC	dsDNA
refseq|NC_005261|137821bp|Bovine alphaherpesvirus 5, complete genome	42507	42531	+	GGGCGGGCGGCGCGGGTCCCAGGG	dsDNA
refseq|NC_005261|137821bp|Bovine alphaherpesvirus 5, complete genome	44984	45005	-	CCCCGCCCCGCTCCCGCTCCC	dsDNA
refseq|NC_005261|137821bp|Bovine alphaherpesvirus 5, complete genome	45008	45029	-	CCCGCTCCCGCTCCCGCTCCC	dsDNA
refseq|NC_005261|137821bp|Bovine alphaherpesvirus 5, complete genome	45068	45089	-	CCCGGTCCCGGTCCCGGTCCC	dsDNA
refseq|NC_005261|137821bp|Bovine alphaherpesvirus 5, complete genome	47539	47564	-	CCCCGTCCCCCCCCTCCGCCTCCCC	dsDNA
refseq|NC_005261|137821bp|Bovine alphaherpesvirus 5, complete genome	49896	49918	-	CCCCGTCCCCGTCCCCAGCCCC	dsDNA
refseq|NC_005261|137821bp|Bovine alphaherpesvirus 5, complete genome	53602	53631	-	CCCGCTGCCCCCCTCCCCATCCCGCCCCC	dsDNA
refseq|NC_005261|137821bp|Bovine alphaherpesvirus 5, complete genome	53725	53753	+	GGGGGCCGCGGGAGGGGGAAAGGGGGGG	dsDNA
refseq|NC_005261|137821bp|Bovine alphaherpesvirus 5, complete genome	53808	53836	-	CCCCGTCGGTCCCGAGCCCGGCGGCCCC	dsDNA
refseq|NC_005261|137821bp|Bovine alphaherpesvirus 5, complete genome	55179	55215	+	GGGCGAGGAGGGGGGCGAGGATGGGGCCGACTCGGG	dsDNA
refseq|NC_005261|137821bp|Bovine alphaherpesvirus 5, complete genome	55246	55269	+	GGGGACGGGGACGGGGCCGGGGG	dsDNA
refseq|NC_005261|137821bp|Bovine alphaherpesvirus 5, complete genome	56360	56388	-	CCCGGCGCCCCCCGCAAGCCCCCGCCCC	dsDNA
refseq|NC_005261|137821bp|Bovine alphaherpesvirus 5, complete genome	58694	58723	+	GGGCGCGGGCGCCCCGGGCGAGGAGGGGG	dsDNA
refseq|NC_005261|137821bp|Bovine alphaherpesvirus 5, complete genome	59250	59281	-	CCCGATTCCCCCCTCGCCCCCACCATCCCCC	dsDNA
refseq|NC_005261|137821bp|Bovine alphaherpesvirus 5, complete genome	59286	59322	-	CCCCCCGCCTTCTCCCCATCGCCCCCCCCATCGCCC	dsDNA
refseq|NC_005261|137821bp|Bovine alphaherpesvirus 5, complete genome	59618	59640	+	GGGGCCGGGGCCGGGGCCTGGG	dsDNA
refseq|NC_005261|137821bp|Bovine alphaherpesvirus 5, complete genome	63339	63362	+	GGGGACTGGGATGGGGACGGGGG	dsDNA
refseq|NC_005261|137821bp|Bovine alphaherpesvirus 5, complete genome	63624	63643	+	GGGTCCGGGCCCGGGGGGG	dsDNA
refseq|NC_005261|137821bp|Bovine alphaherpesvirus 5, complete genome	65114	65133	-	CCCCTGCGCCCGCCCGCCC	dsDNA
refseq|NC_005261|137821bp|Bovine alphaherpesvirus 5, complete genome	66106	66128	-	CCCGCCGCCCGGGCCCGCGCCC	dsDNA
refseq|NC_005261|137821bp|Bovine alphaherpesvirus 5, complete genome	67798	67820	-	CCCCGGCTCCCACCCCACCCCC	dsDNA
refseq|NC_005261|137821bp|Bovine alphaherpesvirus 5, complete genome	71670	71698	+	GGGGCTGGAGGGGACCGCGGGCCCGGGG	dsDNA
refseq|NC_005261|137821bp|Bovine alphaherpesvirus 5, complete genome	73242	73272	-	CCCCGAGCACCCGCGCCACCCGCTGCACCC	dsDNA
refseq|NC_005261|137821bp|Bovine alphaherpesvirus 5, complete genome	76016	76045	+	GGGAGCCGGGGATGGGGGGGGCACACGGG	dsDNA
refseq|NC_005261|137821bp|Bovine alphaherpesvirus 5, complete genome	76046	76078	+	GGGCGGATGGGGAGTGAGGGTCGGGGCGGGGG	dsDNA
refseq|NC_005261|137821bp|Bovine alphaherpesvirus 5, complete genome	80553	80585	-	CCCCCCCCCCCCTTCCCGCCGACCCCACTCCC	dsDNA
refseq|NC_005261|137821bp|Bovine alphaherpesvirus 5, complete genome	81607	81630	-	CCCTCGGCCCGCGCCCCCCGCCC	dsDNA
refseq|NC_005261|137821bp|Bovine alphaherpesvirus 5, complete genome	82184	82209	+	GGGGGCGACGTGGGCGTGGGCGGGG	dsDNA
refseq|NC_005261|137821bp|Bovine alphaherpesvirus 5, complete genome	85659	85688	+	GGGGGGGAAGGGGGGAGGGGAAAAAGGGG	dsDNA
refseq|NC_005261|137821bp|Bovine alphaherpesvirus 5, complete genome	87154	87175	-	CCCCGTCTCCCTGCCCTCCCC	dsDNA
refseq|NC_005261|137821bp|Bovine alphaherpesvirus 5, complete genome	89128	89149	+	GGGGCGGGGCGTGGGGCTGGG	dsDNA
refseq|NC_005261|137821bp|Bovine alphaherpesvirus 5, complete genome	89433	89462	-	CCCCCGAGCCCGGGCCCGACGCGCCCCCC	dsDNA
refseq|NC_005261|137821bp|Bovine alphaherpesvirus 5, complete genome	89567	89596	-	CCCTGTTTGCCCTTCCCCCGTCCACCCCC	dsDNA
refseq|NC_005261|137821bp|Bovine alphaherpesvirus 5, complete genome	91701	91723	-	CCCTTCCCGCTGCCCTGGACCC	dsDNA
refseq|NC_005261|137821bp|Bovine alphaherpesvirus 5, complete genome	93958	93985	-	CCCGGCGCCCCCTCACCCGCGGCGCCC	dsDNA
refseq|NC_005261|137821bp|Bovine alphaherpesvirus 5, complete genome	94838	94867	-	CCCACTCGCCCGGCGGCCCCGGAGCGCCC	dsDNA
refseq|NC_005261|137821bp|Bovine alphaherpesvirus 5, complete genome	98041	98064	-	CCCGCCCCCCAAACCCCCTCCCC	dsDNA
refseq|NC_005261|137821bp|Bovine alphaherpesvirus 5, complete genome	99031	99058	+	GGGCCCGGGCTCTGCGGGCGCTGGGGG	dsDNA
refseq|NC_005261|137821bp|Bovine alphaherpesvirus 5, complete genome	100031	100064	+	GGGGGGCGACGGGGGGCTCCGGCGGGCCGAGGG	dsDNA
refseq|NC_005261|137821bp|Bovine alphaherpesvirus 5, complete genome	101724	101753	+	GGGCTGCGGGTCGCGGGGTAGGGGCGGGG	dsDNA
refseq|NC_005261|137821bp|Bovine alphaherpesvirus 5, complete genome	102112	102134	+	GGGAGCGGGAGCGGGGCTGGGG	dsDNA
refseq|NC_005261|137821bp|Bovine alphaherpesvirus 5, complete genome	102171	102194	+	GGGGCCGGGCGCTGGGGTCCGGG	dsDNA
refseq|NC_005261|137821bp|Bovine alphaherpesvirus 5, complete genome	102375	102398	+	GGGCGCGGGGGCGGGGGTCGGGG	dsDNA
refseq|NC_005261|137821bp|Bovine alphaherpesvirus 5, complete genome	102450	102476	-	CCCGGCCTCCCCGAGCAGCCCGGCCC	dsDNA
refseq|NC_005261|137821bp|Bovine alphaherpesvirus 5, complete genome	103436	103467	-	CCCCGGCCCCTTGGGGCCCCTCGGCCTCCCC	dsDNA
refseq|NC_005261|137821bp|Bovine alphaherpesvirus 5, complete genome	103918	103934	-	CCCTCCCGGCCCGCCC	dsDNA
refseq|NC_005261|137821bp|Bovine alphaherpesvirus 5, complete genome	104551	104584	+	GGGAGGGGGAGGGAGAGGGGGGGAGGGCGCGGG	dsDNA
refseq|NC_005261|137821bp|Bovine alphaherpesvirus 5, complete genome	104759	104789	-	CCCCCCTCCCCCCTTCCCCGGTCGGCCCCC	dsDNA
refseq|NC_005261|137821bp|Bovine alphaherpesvirus 5, complete genome	104816	104852	-	CCCGTTTCCCTCCCCTCCCCTCCCCGCCCCCCCCCC	dsDNA
refseq|NC_005261|137821bp|Bovine alphaherpesvirus 5, complete genome	104861	104887	-	CCCCCCACGCGCGCCCCTTCCCTCCC	dsDNA
refseq|NC_005261|137821bp|Bovine alphaherpesvirus 5, complete genome	105058	105085	+	GGGGGCGGGGGGCGGGGGGCGGGTGGG	dsDNA
refseq|NC_005261|137821bp|Bovine alphaherpesvirus 5, complete genome	106530	106557	+	GGGCGCCAGGGCTCGGGGAAGAGCGGG	dsDNA
refseq|NC_005261|137821bp|Bovine alphaherpesvirus 5, complete genome	106951	106971	-	CCCCGTCCCCGGGCCCCCCC	dsDNA
refseq|NC_005261|137821bp|Bovine alphaherpesvirus 5, complete genome	107092	107114	-	CCCCGTCCCCGTCCCCGTCCCC	dsDNA
refseq|NC_005261|137821bp|Bovine alphaherpesvirus 5, complete genome	107116	107138	-	CCCCGTCCCCGTCCCCGTCCCC	dsDNA
refseq|NC_005261|137821bp|Bovine alphaherpesvirus 5, complete genome	107140	107162	-	CCCCGTCCCCGTCCCCGTCCCC	dsDNA
refseq|NC_005261|137821bp|Bovine alphaherpesvirus 5, complete genome	107164	107186	-	CCCCGTCCCCGTCCCCGTCCCC	dsDNA
refseq|NC_005261|137821bp|Bovine alphaherpesvirus 5, complete genome	107188	107210	-	CCCCGTCCCCGTCCCCGTCCCC	dsDNA
refseq|NC_005261|137821bp|Bovine alphaherpesvirus 5, complete genome	107311	107327	-	CCCCCCCGTCCCCCCC	dsDNA
refseq|NC_005261|137821bp|Bovine alphaherpesvirus 5, complete genome	108683	108709	-	CCCCGAGTCCCCGGCCCCCGAGTCCC	dsDNA
refseq|NC_005261|137821bp|Bovine alphaherpesvirus 5, complete genome	109436	109457	+	GGGGGAGGGAGGGAGGGAGGG	dsDNA
refseq|NC_005261|137821bp|Bovine alphaherpesvirus 5, complete genome	109745	109777	-	CCCTCCCCTCCCTCTCCTCCCCGCCGGCCCCC	dsDNA
refseq|NC_005261|137821bp|Bovine alphaherpesvirus 5, complete genome	110438	110469	-	CCCCCTTTCCCCCGTTCCGCCCCCTTGACCC	dsDNA
refseq|NC_005261|137821bp|Bovine alphaherpesvirus 5, complete genome	110522	110544	-	CCCGCACACCCCGCCCCACCCC	dsDNA
refseq|NC_005261|137821bp|Bovine alphaherpesvirus 5, complete genome	110552	110581	-	CCCCCTTCACCCTTCCCCCTTTCCCCCCC	dsDNA
refseq|NC_005261|137821bp|Bovine alphaherpesvirus 5, complete genome	110891	110921	-	CCCCCGCCCCCCCCCACCCACCCCCGCCCC	dsDNA
refseq|NC_005261|137821bp|Bovine alphaherpesvirus 5, complete genome	111063	111079	-	CCCCACCCCCCCCCCC	dsDNA
refseq|NC_005261|137821bp|Bovine alphaherpesvirus 5, complete genome	112376	112402	-	CCCCTCACCCTCTCCTCCCCCGACCC	dsDNA
refseq|NC_005261|137821bp|Bovine alphaherpesvirus 5, complete genome	113063	113088	-	CCCCTCCCACATACCCTGCCGGCCC	dsDNA
refseq|NC_005261|137821bp|Bovine alphaherpesvirus 5, complete genome	113100	113124	-	CCCGCCCCCCGTCCCGGCATCCCC	dsDNA
refseq|NC_005261|137821bp|Bovine alphaherpesvirus 5, complete genome	113183	113206	+	GGGCCGCCGGGACTGGGGGCGGG	dsDNA
refseq|NC_005261|137821bp|Bovine alphaherpesvirus 5, complete genome	113471	113486	-	CCCCCCCCCCCACCC	dsDNA
refseq|NC_005261|137821bp|Bovine alphaherpesvirus 5, complete genome	113495	113528	-	CCCCCCACCCCCACCCGGGCAAGCCCCCTCCCC	dsDNA
refseq|NC_005261|137821bp|Bovine alphaherpesvirus 5, complete genome	113644	113669	-	CCCCGCCCACCCAGCCCCCACCCCC	dsDNA
refseq|NC_005261|137821bp|Bovine alphaherpesvirus 5, complete genome	113674	113698	+	GGGCCCGGGGTGGGCAGGCGGGGG	dsDNA
refseq|NC_005261|137821bp|Bovine alphaherpesvirus 5, complete genome	113699	113728	+	GGGGGCTGGGTGGGCGGGGCCCACTCGGG	dsDNA
refseq|NC_005261|137821bp|Bovine alphaherpesvirus 5, complete genome	113734	113762	-	CCCACCCAAGGACGCCCACCCGAACCCC	dsDNA
refseq|NC_005261|137821bp|Bovine alphaherpesvirus 5, complete genome	113863	113885	-	CCCACCCCAGCTGGCCCAGCCC	dsDNA
refseq|NC_005261|137821bp|Bovine alphaherpesvirus 5, complete genome	113891	113912	-	CCCACCCTAGCCGGCCCGCCC	dsDNA
refseq|NC_005261|137821bp|Bovine alphaherpesvirus 5, complete genome	113948	113969	-	CCCACCCTAGCCGGCCCGCCC	dsDNA
refseq|NC_005261|137821bp|Bovine alphaherpesvirus 5, complete genome	114005	114026	-	CCCACCCTAGCCGGCCCGCCC	dsDNA
refseq|NC_005261|137821bp|Bovine alphaherpesvirus 5, complete genome	114277	114307	-	CCCAGGGCCCGCGCCTGCCCAGGCGGGCCC	dsDNA
refseq|NC_005261|137821bp|Bovine alphaherpesvirus 5, complete genome	115150	115178	+	GGGACGGGACGGGGCGGGACGCGACGGG	dsDNA
refseq|NC_005261|137821bp|Bovine alphaherpesvirus 5, complete genome	115397	115420	+	GGGGGTGGGGAGGGAGGGCAGGG	dsDNA
refseq|NC_005261|137821bp|Bovine alphaherpesvirus 5, complete genome	115450	115476	+	GGGAGGGAGTGTGGGCGGGCGCGGGG	dsDNA
refseq|NC_005261|137821bp|Bovine alphaherpesvirus 5, complete genome	115536	115560	+	GGGCGCGGAGGGGCGGGGCGGGGG	dsDNA
refseq|NC_005261|137821bp|Bovine alphaherpesvirus 5, complete genome	115730	115761	-	CCCCTGAACCCCGCCGGAGCCCCTGAACCCC	dsDNA
refseq|NC_005261|137821bp|Bovine alphaherpesvirus 5, complete genome	115854	115885	+	GGGGCGGAGGGGGGAAGGGGGGCGGAGGGGG	dsDNA
refseq|NC_005261|137821bp|Bovine alphaherpesvirus 5, complete genome	119114	119139	-	CCCCTTCGCCCGCTGGGGCCCGCCC	dsDNA
refseq|NC_005261|137821bp|Bovine alphaherpesvirus 5, complete genome	120339	120363	-	CCCCTACCCCCAACCCCGCTGCCC	dsDNA
refseq|NC_005261|137821bp|Bovine alphaherpesvirus 5, complete genome	120436	120461	+	GGGCGGGGTGCCCGGGCGGGGCGGG	dsDNA
refseq|NC_005261|137821bp|Bovine alphaherpesvirus 5, complete genome	121610	121640	-	CCCCCGCCACGCCCGCGCCCCCTACTGCCC	dsDNA
refseq|NC_005261|137821bp|Bovine alphaherpesvirus 5, complete genome	121817	121850	-	CCCGGGCCCTCCCCCGCCCGCCCACTCGCCCCC	dsDNA
refseq|NC_005261|137821bp|Bovine alphaherpesvirus 5, complete genome	121858	121880	-	CCCGGGCCCCGGCCCCGGCCCC	dsDNA
refseq|NC_005261|137821bp|Bovine alphaherpesvirus 5, complete genome	122743	122775	-	CCCCGACCCCCCCCGCTACGCCCCCGGCACCC	dsDNA
refseq|NC_005261|137821bp|Bovine alphaherpesvirus 5, complete genome	123188	123234	+	GGGGGGTGGGAGAGGGACGGGGGGGGGGGGGGGGGGAAGGCATGGG	dsDNA
refseq|NC_005261|137821bp|Bovine alphaherpesvirus 5, complete genome	124011	124036	+	GGGCAGGGCGAGGGCGGGGAAGGGG	dsDNA
refseq|NC_005261|137821bp|Bovine alphaherpesvirus 5, complete genome	124038	124060	+	GGGGGGAAGGGGGGGCGAGGGG	dsDNA
refseq|NC_005261|137821bp|Bovine alphaherpesvirus 5, complete genome	124068	124105	-	CCCACCCCCACCCCCACCCCCGCCCCCAGCCCGCCCC	dsDNA
refseq|NC_005261|137821bp|Bovine alphaherpesvirus 5, complete genome	124106	124136	-	CCCCACGCCCGCGCGCCCCGCGCCCCCCCC	dsDNA
refseq|NC_005261|137821bp|Bovine alphaherpesvirus 5, complete genome	125989	126020	-	CCCCCTCCGCCCCCCTTCCCCCCTCCGCCCC	dsDNA
refseq|NC_005261|137821bp|Bovine alphaherpesvirus 5, complete genome	126113	126144	+	GGGGTTCAGGGGCTCCGGCGGGGTTCAGGGG	dsDNA
refseq|NC_005261|137821bp|Bovine alphaherpesvirus 5, complete genome	126314	126338	-	CCCCCGCCCCGCCCCTCCGCGCCC	dsDNA
refseq|NC_005261|137821bp|Bovine alphaherpesvirus 5, complete genome	126398	126424	-	CCCCGCGCCCGCCCACACTCCCTCCC	dsDNA
refseq|NC_005261|137821bp|Bovine alphaherpesvirus 5, complete genome	126454	126477	-	CCCTGCCCTCCCTCCCCACCCCC	dsDNA
refseq|NC_005261|137821bp|Bovine alphaherpesvirus 5, complete genome	126696	126724	-	CCCGTCGCGTCCCGCCCCGTCCCGTCCC	dsDNA
refseq|NC_005261|137821bp|Bovine alphaherpesvirus 5, complete genome	127567	127597	+	GGGCCCGCCTGGGCAGGCGCGGGCCCTGGG	dsDNA
refseq|NC_005261|137821bp|Bovine alphaherpesvirus 5, complete genome	127848	127869	+	GGGCGGGCCGGCTAGGGTGGG	dsDNA
refseq|NC_005261|137821bp|Bovine alphaherpesvirus 5, complete genome	127905	127926	+	GGGCGGGCCGGCTAGGGTGGG	dsDNA
refseq|NC_005261|137821bp|Bovine alphaherpesvirus 5, complete genome	127962	127983	+	GGGCGGGCCGGCTAGGGTGGG	dsDNA
refseq|NC_005261|137821bp|Bovine alphaherpesvirus 5, complete genome	127989	128011	+	GGGCTGGGCCAGCTGGGGTGGG	dsDNA
refseq|NC_005261|137821bp|Bovine alphaherpesvirus 5, complete genome	128112	128140	+	GGGGTTCGGGTGGGCGTCCTTGGGTGGG	dsDNA
refseq|NC_005261|137821bp|Bovine alphaherpesvirus 5, complete genome	128146	128175	-	CCCGAGTGGGCCCCGCCCACCCAGCCCCC	dsDNA
refseq|NC_005261|137821bp|Bovine alphaherpesvirus 5, complete genome	128176	128200	-	CCCCCGCCTGCCCACCCCGGGCCC	dsDNA
refseq|NC_005261|137821bp|Bovine alphaherpesvirus 5, complete genome	128205	128230	+	GGGGGTGGGGGCTGGGTGGGCGGGG	dsDNA
refseq|NC_005261|137821bp|Bovine alphaherpesvirus 5, complete genome	128346	128379	+	GGGGAGGGGGCTTGCCCGGGTGGGGGTGGGGGG	dsDNA
refseq|NC_005261|137821bp|Bovine alphaherpesvirus 5, complete genome	128388	128403	+	GGGTGGGGGGGGGGG	dsDNA
refseq|NC_005261|137821bp|Bovine alphaherpesvirus 5, complete genome	128668	128691	-	CCCGCCCCCAGTCCCGGCGGCCC	dsDNA
refseq|NC_005261|137821bp|Bovine alphaherpesvirus 5, complete genome	128750	128774	+	GGGGATGCCGGGACGGGGGGCGGG	dsDNA
refseq|NC_005261|137821bp|Bovine alphaherpesvirus 5, complete genome	128786	128811	+	GGGCCGGCAGGGTATGTGGGAGGGG	dsDNA
refseq|NC_005261|137821bp|Bovine alphaherpesvirus 5, complete genome	129472	129498	+	GGGTCGGGGGAGGAGAGGGTGAGGGG	dsDNA
refseq|NC_005261|137821bp|Bovine alphaherpesvirus 5, complete genome	130795	130811	+	GGGGGGGGGGGTGGGG	dsDNA
refseq|NC_005261|137821bp|Bovine alphaherpesvirus 5, complete genome	130953	130983	+	GGGGCGGGGGTGGGTGGGGGGGGGCGGGGG	dsDNA
refseq|NC_005261|137821bp|Bovine alphaherpesvirus 5, complete genome	131293	131322	+	GGGGGGGAAAGGGGGAAGGGTGAAGGGGG	dsDNA
refseq|NC_005261|137821bp|Bovine alphaherpesvirus 5, complete genome	131330	131352	+	GGGGTGGGGCGGGGTGTGCGGG	dsDNA
refseq|NC_005261|137821bp|Bovine alphaherpesvirus 5, complete genome	131405	131436	+	GGGTCAAGGGGGCGGAACGGGGGAAAGGGGG	dsDNA
refseq|NC_005261|137821bp|Bovine alphaherpesvirus 5, complete genome	132097	132129	+	GGGGGCCGGCGGGGAGGAGAGGGAGGGGAGGG	dsDNA
refseq|NC_005261|137821bp|Bovine alphaherpesvirus 5, complete genome	132417	132438	-	CCCTCCCTCCCTCCCTCCCCC	dsDNA
refseq|NC_005261|137821bp|Bovine alphaherpesvirus 5, complete genome	133165	133191	+	GGGACTCGGGGGCCGGGGACTCGGGG	dsDNA
refseq|NC_005261|137821bp|Bovine alphaherpesvirus 5, complete genome	134547	134563	+	GGGGGGGACGGGGGGG	dsDNA
refseq|NC_005261|137821bp|Bovine alphaherpesvirus 5, complete genome	134664	134686	+	GGGGACGGGGACGGGGACGGGG	dsDNA
refseq|NC_005261|137821bp|Bovine alphaherpesvirus 5, complete genome	134688	134710	+	GGGGACGGGGACGGGGACGGGG	dsDNA
refseq|NC_005261|137821bp|Bovine alphaherpesvirus 5, complete genome	134712	134734	+	GGGGACGGGGACGGGGACGGGG	dsDNA
refseq|NC_005261|137821bp|Bovine alphaherpesvirus 5, complete genome	134736	134758	+	GGGGACGGGGACGGGGACGGGG	dsDNA
refseq|NC_005261|137821bp|Bovine alphaherpesvirus 5, complete genome	134760	134782	+	GGGGACGGGGACGGGGACGGGG	dsDNA
refseq|NC_005261|137821bp|Bovine alphaherpesvirus 5, complete genome	134903	134923	+	GGGGGGGCCCGGGGACGGGG	dsDNA
refseq|NC_005261|137821bp|Bovine alphaherpesvirus 5, complete genome	135317	135344	-	CCCGCTCTTCCCCGAGCCCTGGCGCCC	dsDNA
refseq|NC_005261|137821bp|Bovine alphaherpesvirus 5, complete genome	136789	136816	-	CCCACCCGCCCCCCGCCCCCCGCCCCC	dsDNA
refseq|NC_005261|137821bp|Bovine alphaherpesvirus 5, complete genome	136987	137013	+	GGGAGGGAAGGGGCGCGCGTGGGGGG	dsDNA
refseq|NC_005261|137821bp|Bovine alphaherpesvirus 5, complete genome	137022	137058	+	GGGGGGGGGGCGGGGAGGGGAGGGGAGGGAAACGGG	dsDNA
refseq|NC_005261|137821bp|Bovine alphaherpesvirus 5, complete genome	137085	137115	+	GGGGGCCGACCGGGGAAGGGGGGAGGGGGG	dsDNA
refseq|NC_005261|137821bp|Bovine alphaherpesvirus 5, complete genome	137290	137323	-	CCCGCGCCCTCCCCCCCTCTCCCTCCCCCTCCC	dsDNA
refseq|NC_002685|31301bp|Bovine atadenovirus D, complete genome	27163	27187	-	CCCATGCTCCCCCCCCCCCCCCCC	dsDNA
refseq|NC_002665|108873bp|Bovine gammaherpesvirus 4, complete genome	1194	1225	+	GGGGGATCTATTGGGGGCCTTTGTGGGTGGG	dsDNA
refseq|NC_002665|108873bp|Bovine gammaherpesvirus 4, complete genome	21541	21573	+	GGGGGGACGGGCCAAAAAGGGTATAAAAGGGG	dsDNA
refseq|NC_002665|108873bp|Bovine gammaherpesvirus 4, complete genome	23816	23836	+	GGGGGTTGGGGGGGCTGGGG	dsDNA
refseq|NC_002665|108873bp|Bovine gammaherpesvirus 4, complete genome	23851	23877	+	GGGTTGGGGTCTTGGGGGTTTGGGGG	dsDNA
refseq|NC_002665|108873bp|Bovine gammaherpesvirus 4, complete genome	47723	47756	-	CCCTGATGTCCCTGCTTCGCCCCCCTCTGACCC	dsDNA
refseq|NC_002665|108873bp|Bovine gammaherpesvirus 4, complete genome	66871	66907	+	GGGGTAACAATGGGATCCCCTGGGAGTGGTTGGGGG	dsDNA
refseq|NC_002665|108873bp|Bovine gammaherpesvirus 4, complete genome	72210	72230	+	GGGGGGGAGAATGGGGCGGG	dsDNA
refseq|NC_002665|108873bp|Bovine gammaherpesvirus 4, complete genome	77557	77582	-	CCCATGGCCCTTTCCCCCTGGCCCC	dsDNA
refseq|NC_002665|108873bp|Bovine gammaherpesvirus 4, complete genome	80577	80599	-	CCCTCCCGCATCCCGAATGCCC	dsDNA
refseq|NC_002665|108873bp|Bovine gammaherpesvirus 4, complete genome	83835	83858	-	CCCTCCCACCCCAATATTCCCCC	dsDNA
refseq|NC_002665|108873bp|Bovine gammaherpesvirus 4, complete genome	89137	89170	-	CCCCGTGGCCCCCACCCAGTCCCAAACCCCCCC	dsDNA
refseq|NC_002665|108873bp|Bovine gammaherpesvirus 4, complete genome	89228	89267	-	CCCCCCATCCCCCCCAACATACCCCCCAAAGAAACCCCC	dsDNA
refseq|NC_002665|108873bp|Bovine gammaherpesvirus 4, complete genome	90231	90259	-	CCCCCCCAAACCCCAAACCCTCGAGCCC	dsDNA
refseq|NC_002665|108873bp|Bovine gammaherpesvirus 4, complete genome	96255	96281	+	GGGACCCCGGGGAAGGGAGGCGAGGG	dsDNA
refseq|NC_002665|108873bp|Bovine gammaherpesvirus 4, complete genome	96286	96310	+	GGGGAAGGGGAAGGGAGGCTAGGG	dsDNA
refseq|NC_002665|108873bp|Bovine gammaherpesvirus 4, complete genome	96517	96540	+	GGGAACCCGGGGAAGGGGAAGGG	dsDNA
refseq|NC_002665|108873bp|Bovine gammaherpesvirus 4, complete genome	96568	96591	+	GGGAACCCGGGGAAGGGGAAGGG	dsDNA
refseq|NC_002665|108873bp|Bovine gammaherpesvirus 4, complete genome	96641	96664	+	GGGAACCCGGGGAAGGGGAAGGG	dsDNA
refseq|NC_002665|108873bp|Bovine gammaherpesvirus 4, complete genome	96670	96693	+	GGGACCCCGGGGAAGGGGAAGGG	dsDNA
refseq|NC_002665|108873bp|Bovine gammaherpesvirus 4, complete genome	96699	96722	+	GGGACCCCGGGGAAGGGGAAGGG	dsDNA
refseq|NC_002665|108873bp|Bovine gammaherpesvirus 4, complete genome	96728	96751	+	GGGACCCCGGGGAAGGGGAAGGG	dsDNA
refseq|NC_002665|108873bp|Bovine gammaherpesvirus 4, complete genome	96757	96780	+	GGGACCCCGGGGAAGGGGAAGGG	dsDNA
refseq|NC_002665|108873bp|Bovine gammaherpesvirus 4, complete genome	96786	96809	+	GGGACCCCGGGGAAGGGGAAGGG	dsDNA
refseq|NC_002665|108873bp|Bovine gammaherpesvirus 4, complete genome	96815	96838	+	GGGACCCCGGGGAAGGGGAAGGG	dsDNA
refseq|NC_002665|108873bp|Bovine gammaherpesvirus 4, complete genome	96844	96867	+	GGGACCCCGGGGAAGGGGAAGGG	dsDNA
refseq|NC_002665|108873bp|Bovine gammaherpesvirus 4, complete genome	96873	96896	+	GGGACCCCGGGGAAGGGGAAGGG	dsDNA
refseq|NC_002665|108873bp|Bovine gammaherpesvirus 4, complete genome	96968	96991	+	GGGAACCCGGGGAAGGGGAAGGG	dsDNA
refseq|NC_024303|144898bp|Bovine gammaherpesvirus 6, complete genome	130915	130938	+	GGGAAAAGTGGGGTGGGGGGGGG	dsDNA
refseq|NC_035208|7480bp|Bovine papillomavirus, complete genome	4586	4610	+	GGGACAGGGTCGGGTGGTGGTGGG	dsDNA
refseq|NC_005337|134431bp|Bovine papular stomatitis virus, complete genome	7701	7722	+	GGGTGGGCGGGTTACACAGGG	dsDNA
refseq|NC_005337|134431bp|Bovine papular stomatitis virus, complete genome	13970	13995	+	GGGCGAGGGCGGGGACAGGAGGGGG	dsDNA
refseq|NC_005337|134431bp|Bovine papular stomatitis virus, complete genome	38667	38693	-	CCCGGAGCCCCTGGAGCCCGTGCCCC	dsDNA
refseq|NC_005337|134431bp|Bovine papular stomatitis virus, complete genome	60269	60301	+	GGGGGGGGACGGCTTGGGCGCGGGGGCTGGGG	dsDNA
refseq|NC_005337|134431bp|Bovine papular stomatitis virus, complete genome	60333	60366	+	GGGGCAGGCGCGGGGGTGGGAGTGGGCTTGGGG	dsDNA
refseq|NC_005337|134431bp|Bovine papular stomatitis virus, complete genome	84069	84097	+	GGGCGGGCACGTCTGGGCCTGCACGGGG	dsDNA
refseq|NC_005337|134431bp|Bovine papular stomatitis virus, complete genome	123497	123521	-	CCCCCGCCCCTGTACCCCGTCCCC	dsDNA
refseq|NC_028805|126341bp|Brevibacillus phage Jenst, complete genome	36844	36870	-	CCCCCGCCCCCACCGCCCCCTCCCCC	dsDNA
refseq|NC_028805|126341bp|Brevibacillus phage Jenst, complete genome	112753	112780	-	CCCGCTACCCTTCTTGCCCTTCTCCCC	dsDNA
refseq|NC_028749|134270bp|Brevibacillus phage Sundance, complete genome	129795	129815	+	GGGGTAGGGTTAGGGTAGGG	dsDNA
refseq|NC_018283|58065bp|Burkholderia phage AH2, complete genome	5647	5679	-	CCCCTATCTGACCCCGCTTCCCGCCGCCGCCC	dsDNA
refseq|NC_018283|58065bp|Burkholderia phage AH2, complete genome	16769	16795	-	CCCCCTTTAAGCCCGCGCCCGCGCCC	dsDNA
refseq|NC_009447|52414bp|Burkholderia phage BcepGomr, complete genome	32233	32263	+	GGGCGCTTGGGTGTTGATGGGAATCATGGG	dsDNA
refseq|NC_009447|52414bp|Burkholderia phage BcepGomr, complete genome	50637	50657	-	CCCAATGCCCCGCCCCACCC	dsDNA
refseq|NC_005091|57455bp|Burkholderia phage BcepNazgul, complete genome	6358	6385	-	CCCAAAATCCCCGCAAACCCTTGCCCC	dsDNA
refseq|NC_005091|57455bp|Burkholderia phage BcepNazgul, complete genome	41682	41705	-	CCCCGATGCTGCCCGCCCCTCCC	dsDNA
refseq|NC_018278|42832bp|Burkholderia phage KL1, complete genome	31060	31091	+	GGGGCTGTTGGGGCTGTTGGGACTGTTGGGG	dsDNA
refseq|NC_015266|40555bp|Burkholderia phage KL3, complete genome	4916	4945	+	GGGCGGCAGGGTTGCCGGGCGTCGAGGGG	dsDNA
refseq|NC_015266|40555bp|Burkholderia phage KL3, complete genome	6212	6240	+	GGGGAAAACAGGGGGAAGGGGTTTAGGG	dsDNA
refseq|NC_015266|40555bp|Burkholderia phage KL3, complete genome	6941	6961	+	GGGCGGGACGGGAACGAGGG	dsDNA
refseq|NC_015266|40555bp|Burkholderia phage KL3, complete genome	31415	31435	+	GGGGTGGGAGGGGGTAGGGG	dsDNA
refseq|NC_015273|32317bp|Burkholderia phage KS14, complete genome	5852	5876	+	GGGTCGATAGGGCGGGGTGTAGGG	dsDNA
refseq|NC_015273|32317bp|Burkholderia phage KS14, complete genome	32261	32287	+	GGGTTCGGGTAATGGGTAGGTCAGGG	dsDNA
refseq|NC_013055|39896bp|Burkholderia phage KS9, complete genome	24580	24610	+	GGGGGCGCGCTCGGGGTGCAGGGCGGAGGG	dsDNA
refseq|NC_005262|63882bp|Burkholderia virus Bcep22, complete genome	29693	29720	-	CCCGCGCCCGCGCAGCCCGCCCAACCC	dsDNA
refseq|NC_005342|48024bp|Burkholderia virus Bcep43, complete genome	12367	12385	-	CCCGCCCGCGCCCCGCCC	dsDNA
refseq|NC_004333|48247bp|Burkholderia virus Bcep781, complete genome	12393	12411	-	CCCGCCCGCGCCCCGCCC	dsDNA
refseq|NC_005887|42415bp|Burkholderia virus BcepC6B, complete genome	25325	25350	+	GGGCTTAGGGTTTCGGGCGATTGGG	dsDNA
refseq|NC_019917|62952bp|Burkholderia virus Bcepmigl, complete genome	28464	28491	-	CCCGCGCCCGCGCAGCCCGCCCAACCC	dsDNA
refseq|NC_009604|47382bp|Burkholderia virus BcepNY3, complete genome	10940	10958	-	CCCGCCCGCGCCCCGCCC	dsDNA
refseq|NC_018452|61847bp|Burkholderia virus DC1, complete genome	44525	44552	-	CCCGCGCAATCCCCACAGATCCCTCCC	dsDNA
refseq|NC_005284|54865bp|Burkholderia virus phi1026b, complete genome	12213	12237	+	GGGCGGGGCGGTGTGGGGACCGGG	dsDNA
refseq|NC_005284|54865bp|Burkholderia virus phi1026b, complete genome	54807	54823	+	GGGTGGGGAGGGGGGG	dsDNA
refseq|NC_009235|48674bp|Burkholderia virus phi6442, complete genome	12941	12965	+	GGGCGGGGCGGTGTGGGGACCGGG	dsDNA
refseq|NC_009235|48674bp|Burkholderia virus phi6442, complete genome	20499	20525	+	GGGACGGGTGGTTGGGATTGCTTGGG	dsDNA
refseq|NC_009235|48674bp|Burkholderia virus phi6442, complete genome	45872	45900	+	GGGGGCGGGGGGCGGGCGGGCTATCGGG	dsDNA
refseq|NC_003309|53373bp|Burkholderia virus phiE125, complete genome	53283	53304	-	CCCGCCCGTCGTTGCCCGCCC	dsDNA
refseq|NC_009234|35741bp|Burkholderia virus phiE202, complete genome	6623	6652	+	GGGTTTCAGGGGTAGATTGGGGGCGAGGG	dsDNA
refseq|NC_009237|37446bp|Burkholderia virus phiE255, complete genome	7940	7968	-	CCCGAGCGGCCCTGCGACGCCCGAACCC	dsDNA
refseq|NC_004367|149696bp|Callitrichine gammaherpesvirus 3, complete genome	22677	22701	+	GGGAAGGGGGGGGTTAGGGGGGGG	dsDNA
refseq|NC_004367|149696bp|Callitrichine gammaherpesvirus 3, complete genome	26478	26506	+	GGGGTGGGAACCCTGGGGTCACATGGGG	dsDNA
refseq|NC_004367|149696bp|Callitrichine gammaherpesvirus 3, complete genome	56281	56304	+	GGGAAGGGGGGGGTTAGGGGGGG	dsDNA
refseq|NC_004367|149696bp|Callitrichine gammaherpesvirus 3, complete genome	99388	99415	-	CCCCAAAAATGCCCAACCCGGTAGCCC	dsDNA
refseq|NC_004367|149696bp|Callitrichine gammaherpesvirus 3, complete genome	99974	100006	-	CCCCAGCCCACCCCTCCTCCCCAGCCCACCCC	dsDNA
refseq|NC_004367|149696bp|Callitrichine gammaherpesvirus 3, complete genome	100010	100037	-	CCCCAGCCCACCCCTCCTCCCCAGCCC	dsDNA
refseq|NC_004367|149696bp|Callitrichine gammaherpesvirus 3, complete genome	100038	100067	-	CCCCTCCTCCCCAGCACACCCCTCCTCCC	dsDNA
refseq|NC_004367|149696bp|Callitrichine gammaherpesvirus 3, complete genome	115827	115851	+	GGGAAGGGGGGGGTTAGGGGGGGG	dsDNA
refseq|NC_004367|149696bp|Callitrichine gammaherpesvirus 3, complete genome	121306	121333	-	CCCGGCTCCCGGATGCCCCTGGGACCC	dsDNA
refseq|NC_004367|149696bp|Callitrichine gammaherpesvirus 3, complete genome	122647	122672	+	GGGAAGGTGGGGAATGGGTATAGGG	dsDNA
refseq|NC_004367|149696bp|Callitrichine gammaherpesvirus 3, complete genome	124218	124245	-	CCCGGCTCCCGGATGCCCCTGGGACCC	dsDNA
refseq|NC_004367|149696bp|Callitrichine gammaherpesvirus 3, complete genome	125559	125584	+	GGGAAGGTGGGGAATGGGTATAGGG	dsDNA
refseq|NC_004367|149696bp|Callitrichine gammaherpesvirus 3, complete genome	127130	127157	-	CCCGGCTCCCGGATGCCCCTGGGACCC	dsDNA
refseq|NC_004367|149696bp|Callitrichine gammaherpesvirus 3, complete genome	128471	128496	+	GGGAAGGTGGGGAATGGGTATAGGG	dsDNA
refseq|NC_004367|149696bp|Callitrichine gammaherpesvirus 3, complete genome	130042	130069	-	CCCGGCTCCCGGATGCCCCTGGGACCC	dsDNA
refseq|NC_004367|149696bp|Callitrichine gammaherpesvirus 3, complete genome	140713	140743	-	CCCGCGACCGCCCCGGCCACGCCCACCCCC	dsDNA
refseq|NC_004367|149696bp|Callitrichine gammaherpesvirus 3, complete genome	141041	141071	-	CCCGCGACCGCCCCGGCCACGCCCACCCCC	dsDNA
refseq|NC_004367|149696bp|Callitrichine gammaherpesvirus 3, complete genome	141369	141399	-	CCCGCGACCGCCCCGGCCACGCCCACCCCC	dsDNA
refseq|NC_004367|149696bp|Callitrichine gammaherpesvirus 3, complete genome	141697	141727	-	CCCGCGACCGCCCCGGCCACGCCCACCCCC	dsDNA
refseq|NC_004367|149696bp|Callitrichine gammaherpesvirus 3, complete genome	142025	142055	-	CCCGCGACCGCCCCGGCCACGCCCACCCCC	dsDNA
refseq|NC_004367|149696bp|Callitrichine gammaherpesvirus 3, complete genome	142353	142383	-	CCCGCGACCGCCCCGGCCACGCCCACCCCC	dsDNA
refseq|NC_004367|149696bp|Callitrichine gammaherpesvirus 3, complete genome	142681	142711	-	CCCGCGACCGCCCCGGCCACGCCCACCCCC	dsDNA
refseq|NC_004367|149696bp|Callitrichine gammaherpesvirus 3, complete genome	143009	143039	-	CCCGCGACCGCCCCGGCCACGCCCACCCCC	dsDNA
refseq|NC_004367|149696bp|Callitrichine gammaherpesvirus 3, complete genome	143337	143367	-	CCCGCGACCGCCCCGGCCACGCCCACCCCC	dsDNA
refseq|NC_004367|149696bp|Callitrichine gammaherpesvirus 3, complete genome	143665	143695	-	CCCGCGACCGCCCCGGCCACGCCCACCCCC	dsDNA
refseq|NC_004367|149696bp|Callitrichine gammaherpesvirus 3, complete genome	143993	144023	-	CCCGCGACCGCCCCGGCCACGCCCACCCCC	dsDNA
refseq|NC_004367|149696bp|Callitrichine gammaherpesvirus 3, complete genome	144321	144351	-	CCCGCGACCGCCCCGGCCACGCCCACCCCC	dsDNA
refseq|NC_004367|149696bp|Callitrichine gammaherpesvirus 3, complete genome	144649	144679	-	CCCGCGACCGCCCCGGCCACGCCCACCCCC	dsDNA
refseq|NC_004367|149696bp|Callitrichine gammaherpesvirus 3, complete genome	144977	145007	-	CCCGCGACCGCCCCGGCCACGCCCACCCCC	dsDNA
refseq|NC_004367|149696bp|Callitrichine gammaherpesvirus 3, complete genome	145305	145335	-	CCCGCGACCGCCCCGGCCACGCCCACCCCC	dsDNA
refseq|NC_004367|149696bp|Callitrichine gammaherpesvirus 3, complete genome	145633	145663	-	CCCGCGACCGCCCCGGCCACGCCCACCCCC	dsDNA
refseq|NC_004367|149696bp|Callitrichine gammaherpesvirus 3, complete genome	145961	145991	-	CCCGCGACCGCCCCGGCCACGCCCACCCCC	dsDNA
refseq|NC_004367|149696bp|Callitrichine gammaherpesvirus 3, complete genome	146289	146319	-	CCCGCGACCGCCCCGGCCACGCCCACCCCC	dsDNA
refseq|NC_004367|149696bp|Callitrichine gammaherpesvirus 3, complete genome	146617	146647	-	CCCGCGACCGCCCCGGCCACGCCCACCCCC	dsDNA
refseq|NC_004367|149696bp|Callitrichine gammaherpesvirus 3, complete genome	146945	146975	-	CCCGCGACCGCCCCGGCCACGCCCACCCCC	dsDNA
refseq|NC_004367|149696bp|Callitrichine gammaherpesvirus 3, complete genome	147273	147303	-	CCCGCGACCGCCCCGGCCACGCCCACCCCC	dsDNA
refseq|NC_004367|149696bp|Callitrichine gammaherpesvirus 3, complete genome	147601	147631	-	CCCGCGACCGCCCCGGCCACGCCCACCCCC	dsDNA
refseq|NC_004367|149696bp|Callitrichine gammaherpesvirus 3, complete genome	147929	147959	-	CCCGCGACCGCCCCGGCCACGCCCACCCCC	dsDNA
refseq|NC_004367|149696bp|Callitrichine gammaherpesvirus 3, complete genome	148257	148287	-	CCCGCGACCGCCCCGGCCACGCCCACCCCC	dsDNA
refseq|NC_004367|149696bp|Callitrichine gammaherpesvirus 3, complete genome	148585	148615	-	CCCGCGACCGCCCCGGCCACGCCCACCCCC	dsDNA
refseq|NC_004367|149696bp|Callitrichine gammaherpesvirus 3, complete genome	148913	148943	-	CCCGCGACCGCCCCGGCCACGCCCACCCCC	dsDNA
refseq|NC_004367|149696bp|Callitrichine gammaherpesvirus 3, complete genome	149241	149271	-	CCCGCGACCGCCCCGGCCACGCCCACCCCC	dsDNA
refseq|NC_004367|149696bp|Callitrichine gammaherpesvirus 3, complete genome	149569	149599	-	CCCGCGACCGCCCCGGCCACGCCCACCCCC	dsDNA
refseq|NC_015267|7679bp|Camelus dromedarius papillomavirus type 1, complete genome	4363	4386	+	GGGTGTTTCAGGGGGGGCAGGGG	dsDNA
refseq|NC_031909|134927bp|Campylobacter phage PC14, complete genome	86294	86318	+	GGGATTGTGGGCAAGGGGTATGGG	dsDNA
refseq|NC_016562|132662bp|Campylobacter virus CPX, complete genome	6101	6125	+	GGGATTGTGGGCAGGGTGTTTGGG	dsDNA
refseq|NC_015464|135041bp|Campylobacter virus NCTC12673, complete genome	51301	51325	+	GGGATTGTGGGCAAGGGGTATGGG	dsDNA
refseq|NC_017085|5421bp|Canary polyomavirus, complete genome	630	656	-	CCCCTTCCCTCTGCCACCCCCGGCCC	dsDNA
refseq|NC_030117|125171bp|Canid alphaherpesvirus 1, complete genome	127	150	-	CCCATAACCCCTCCCATAACCCC	dsDNA
refseq|NC_030117|125171bp|Canid alphaherpesvirus 1, complete genome	151	174	-	CCCATAACCCCTCCCATAACCCC	dsDNA
refseq|NC_030117|125171bp|Canid alphaherpesvirus 1, complete genome	175	198	-	CCCATAACCCCTCCCATAACCCC	dsDNA
refseq|NC_030117|125171bp|Canid alphaherpesvirus 1, complete genome	199	222	-	CCCATAACCCCTCCCATAACCCC	dsDNA
refseq|NC_030117|125171bp|Canid alphaherpesvirus 1, complete genome	11989	12007	+	GGGTGGGGTAGGGTGGGG	dsDNA
refseq|NC_001734|30536bp|Canine mastadenovirus A, complete genome	8768	8791	+	GGGGTGCAGGGCGCGGGCCCGGG	dsDNA
refseq|NC_001734|30536bp|Canine mastadenovirus A, complete genome	16460	16491	-	CCCCCCTGGTGCCCATGACCCGTCCTCACCC	dsDNA
refseq|NC_016075|7774bp|Canine papillomavirus 10, complete genome	1274	1301	+	GGGGCCGCGGGGGGGGCGGGAAGAGGG	dsDNA
refseq|NC_016075|7774bp|Canine papillomavirus 10, complete genome	3692	3728	-	CCCCGAGGTGTCCCCCTGAGCCCCCGGACCAACCCC	dsDNA
refseq|NC_008297|7801bp|Canine papillomavirus 3, complete genome	3494	3519	-	CCCCGCACCCCTTGAGCCCGTGCCC	dsDNA
refseq|NC_010226|7742bp|Canine papillomavirus 4, complete genome	1291	1319	+	GGGGGGGTATGGGCCGAGGGGAGGGGGG	dsDNA
refseq|NC_010226|7742bp|Canine papillomavirus 4, complete genome	3454	3482	+	GGGTACAGGGACCGGAGGGACCACAGGG	dsDNA
refseq|NC_010226|7742bp|Canine papillomavirus 4, complete genome	7405	7434	-	CCCGCCCCTACCGCGCCCGGTTGCGCCCC	dsDNA
refseq|NC_016074|7873bp|Canine papillomavirus 9, complete genome	3763	3789	-	CCCGAGCCCAGGCCCCTGTACGCCCC	dsDNA
refseq|NC_023852|8228bp|Canis familiaris papillomavirus 13, complete genome	3299	3322	-	CCCCCTCCCCCGCCCCCACCCCC	dsDNA
refseq|NC_006564|8101bp|Canis familiaris papillomavirus 2, complete genome	3423	3442	+	GGGAGAGGGAGGGGACGGG	dsDNA
refseq|NC_006564|8101bp|Canis familiaris papillomavirus 2, complete genome	3450	3470	+	GGGTCGGGGTCCGGGTCGGG	dsDNA
refseq|NC_006564|8101bp|Canis familiaris papillomavirus 2, complete genome	3712	3738	-	CCCTCTCCACCCCTGGACCCTGTCCC	dsDNA
refseq|NC_016014|7784bp|Canis familiaris papillomavirus 8, complete genome	5176	5206	-	CCCTGCTGAGCCCGAAGCGGCCCCTGACCC	dsDNA
refseq|NC_008032|7542bp|Capra hircus papillomavirus 1, complete genome	4229	4256	+	GGGAGAGGGTCCGGGGGAAGCGGGGGG	dsDNA
refseq|NC_008032|7542bp|Capra hircus papillomavirus 1, complete genome	4267	4286	+	GGGAGGGGGGGGGGGGGGG	dsDNA
refseq|NC_011530|7020bp|Caretta caretta papillomavirus 1, complete genome	2966	2993	-	CCCATCCTACCCCCACGAAGCCCACCC	dsDNA
refseq|NC_011530|7020bp|Caretta caretta papillomavirus 1, complete genome	3025	3054	+	GGGAGAGGAAGGGGCCTCGGGGGGAGGGG	dsDNA
refseq|NC_028120|5352bp|Carollia perspicillata polyomavirus 1, complete genome	2309	2332	-	CCCTAACCCCCACCCCAGGACCC	dsDNA
refseq|NC_028120|5352bp|Carollia perspicillata polyomavirus 1, complete genome	2467	2498	-	CCCTCATCCCCTGCTCCTCCCTCTCCTTCCC	dsDNA
refseq|NC_019406|279967bp|Caulobacter phage CcrColossus, complete genome	5122	5140	+	GGGACCGGGCGGGCCGGG	dsDNA
refseq|NC_019406|279967bp|Caulobacter phage CcrColossus, complete genome	43846	43870	-	CCCCACCCAGCCACCCGAATTCCC	dsDNA
refseq|NC_019406|279967bp|Caulobacter phage CcrColossus, complete genome	68434	68455	-	CCCTCCCTGCCCTCCATCCCC	dsDNA
refseq|NC_019406|279967bp|Caulobacter phage CcrColossus, complete genome	96051	96074	+	GGGCAAACGGGCTGGGCGCCGGG	dsDNA
refseq|NC_019406|279967bp|Caulobacter phage CcrColossus, complete genome	182656	182682	-	CCCTCACCCGTTACAACCCTAAGCCC	dsDNA
refseq|NC_019406|279967bp|Caulobacter phage CcrColossus, complete genome	265386	265411	+	GGGCTCGGGATAGGGAAACTTCGGG	dsDNA
refseq|NC_019410|221828bp|Caulobacter virus Karma, complete genome	2047	2067	-	CCCCGGCCCAGGCCCTACCC	dsDNA
refseq|NC_019410|221828bp|Caulobacter virus Karma, complete genome	3607	3625	-	CCCCGCCCGTCCCCGCCC	dsDNA
refseq|NC_019410|221828bp|Caulobacter virus Karma, complete genome	5012	5040	-	CCCCGCCCCTCTCGCGCCCCGGCTCCCC	dsDNA
refseq|NC_019410|221828bp|Caulobacter virus Karma, complete genome	8904	8925	-	CCCTTCCCGCCCATGACGCCC	dsDNA
refseq|NC_019410|221828bp|Caulobacter virus Karma, complete genome	9918	9942	-	CCCGACATGACCCGCCCCGGCCCC	dsDNA
refseq|NC_019410|221828bp|Caulobacter virus Karma, complete genome	16654	16683	-	CCCCATGACCCAGCTTCTCCCCGACACCC	dsDNA
refseq|NC_019410|221828bp|Caulobacter virus Karma, complete genome	24022	24044	-	CCCCGCCCCAAGGTCCCGACCC	dsDNA
refseq|NC_019410|221828bp|Caulobacter virus Karma, complete genome	28392	28410	+	GGGCTGGGAGGGCGAGGG	dsDNA
refseq|NC_019410|221828bp|Caulobacter virus Karma, complete genome	41657	41682	-	CCCCTGTCGACCCCGCTCCCGACCC	dsDNA
refseq|NC_019410|221828bp|Caulobacter virus Karma, complete genome	44900	44920	+	GGGCGGGGCCTGGGCACGGG	dsDNA
refseq|NC_019410|221828bp|Caulobacter virus Karma, complete genome	69318	69340	-	CCCGCAGGCCCAGTTCCCGCCC	dsDNA
refseq|NC_019410|221828bp|Caulobacter virus Karma, complete genome	69839	69867	+	GGGCTTTCTGGGACGAGGGCGATCCGGG	dsDNA
refseq|NC_019410|221828bp|Caulobacter virus Karma, complete genome	74905	74932	+	GGGAAGTCACGGGCCAGACGGGCTGGG	dsDNA
refseq|NC_019410|221828bp|Caulobacter virus Karma, complete genome	77296	77320	-	CCCAACGTCCCACCCGTTTGACCC	dsDNA
refseq|NC_019410|221828bp|Caulobacter virus Karma, complete genome	79759	79784	-	CCCCGCGCCCGGCGCGCCCCGCCCC	dsDNA
refseq|NC_019410|221828bp|Caulobacter virus Karma, complete genome	82204	82230	-	CCCCGATGCCCTTGACGCCCAGGCCC	dsDNA
refseq|NC_019410|221828bp|Caulobacter virus Karma, complete genome	149626	149650	+	GGGCGTCGCCGGGGCCGGGGCGGG	dsDNA
refseq|NC_019410|221828bp|Caulobacter virus Karma, complete genome	154043	154069	+	GGGCGCGGGGCATGGGCGGTGGCGGG	dsDNA
refseq|NC_019410|221828bp|Caulobacter virus Karma, complete genome	158552	158575	-	CCCCACCCTAGTCTCCCAGGCCC	dsDNA
refseq|NC_019410|221828bp|Caulobacter virus Karma, complete genome	159026	159048	+	GGGTTCGGGCGGCGGGGCGGGG	dsDNA
refseq|NC_019410|221828bp|Caulobacter virus Karma, complete genome	213621	213641	-	CCCCGGCCCAGGCCCTACCC	dsDNA
refseq|NC_019410|221828bp|Caulobacter virus Karma, complete genome	215181	215199	-	CCCCGCCCGTCCCCGCCC	dsDNA
refseq|NC_019410|221828bp|Caulobacter virus Karma, complete genome	216586	216614	-	CCCCGCCCCTCTCGCGCCCCGGCTCCCC	dsDNA
refseq|NC_019410|221828bp|Caulobacter virus Karma, complete genome	220478	220499	-	CCCTTCCCGCCCATGACGCCC	dsDNA
refseq|NC_019410|221828bp|Caulobacter virus Karma, complete genome	221492	221516	-	CCCGACATGACCCGCCCCGGCCCC	dsDNA
refseq|NC_019407|218929bp|Caulobacter virus Magneto, complete genome	2057	2077	-	CCCGCCGCCCGGCCCTACCC	dsDNA
refseq|NC_019407|218929bp|Caulobacter virus Magneto, complete genome	2096	2118	-	CCCCCGCGCCCAGGCCCTACCC	dsDNA
refseq|NC_019407|218929bp|Caulobacter virus Magneto, complete genome	3616	3634	-	CCCCGCCCGTCCCCGCCC	dsDNA
refseq|NC_019407|218929bp|Caulobacter virus Magneto, complete genome	5024	5052	-	CCCCGCCCCTCTCGCGCCCCGGCTCCCC	dsDNA
refseq|NC_019407|218929bp|Caulobacter virus Magneto, complete genome	8595	8616	-	CCCTTCCCGCCCATGACGCCC	dsDNA
refseq|NC_019407|218929bp|Caulobacter virus Magneto, complete genome	9609	9633	-	CCCGACATGACCCGCCCCGGCCCC	dsDNA
refseq|NC_019407|218929bp|Caulobacter virus Magneto, complete genome	15609	15638	-	CCCCATGACCCAGCTTCTCCCCGACACCC	dsDNA
refseq|NC_019407|218929bp|Caulobacter virus Magneto, complete genome	20330	20350	-	CCCGCTCCCGCCCCGAACCC	dsDNA
refseq|NC_019407|218929bp|Caulobacter virus Magneto, complete genome	23197	23220	-	CCCTAAACCCAAGGTCCCGACCC	dsDNA
refseq|NC_019407|218929bp|Caulobacter virus Magneto, complete genome	27568	27586	+	GGGCTGGGAGGGCGAGGG	dsDNA
refseq|NC_019407|218929bp|Caulobacter virus Magneto, complete genome	35108	35127	+	GGGTGGGCCTGGGCGCGGG	dsDNA
refseq|NC_019407|218929bp|Caulobacter virus Magneto, complete genome	40848	40873	-	CCCCTGTCGACCCCGCTCCCGACCC	dsDNA
refseq|NC_019407|218929bp|Caulobacter virus Magneto, complete genome	67909	67931	-	CCCGCAGGCCCAGTTCCCGCCC	dsDNA
refseq|NC_019407|218929bp|Caulobacter virus Magneto, complete genome	68236	68266	+	GGGGGAAATGGCGGGCTGGGGTGGTCCGGG	dsDNA
refseq|NC_019407|218929bp|Caulobacter virus Magneto, complete genome	68430	68460	+	GGGCCTTCTGGGACGAGGGCGATCCGGGGG	dsDNA
refseq|NC_019407|218929bp|Caulobacter virus Magneto, complete genome	73496	73523	+	GGGAGGTGACGGGCCAGACGGGGTGGG	dsDNA
refseq|NC_019407|218929bp|Caulobacter virus Magneto, complete genome	75887	75911	-	CCCAACGTCCCACCCGTTTGACCC	dsDNA
refseq|NC_019407|218929bp|Caulobacter virus Magneto, complete genome	78350	78375	-	CCCGGCGCCCGGCGCGCCCCGCCCC	dsDNA
refseq|NC_019407|218929bp|Caulobacter virus Magneto, complete genome	80795	80821	-	CCCCGATGCCCTTGACGCCCAGGCCC	dsDNA
refseq|NC_019407|218929bp|Caulobacter virus Magneto, complete genome	145540	145570	+	GGGATATGGGGTGAGCGGGTGGTGATGGGG	dsDNA
refseq|NC_019407|218929bp|Caulobacter virus Magneto, complete genome	152238	152264	+	GGGCGCGGGGCATGGGCGGTGGCGGG	dsDNA
refseq|NC_019407|218929bp|Caulobacter virus Magneto, complete genome	156468	156490	+	GGGTTCGGGCGGCGGGGCGGGG	dsDNA
refseq|NC_019407|218929bp|Caulobacter virus Magneto, complete genome	192506	192528	-	CCCGCGACCCTCTCCCGCGCCC	dsDNA
refseq|NC_019407|218929bp|Caulobacter virus Magneto, complete genome	211040	211060	-	CCCGCCGCCCGGCCCTACCC	dsDNA
refseq|NC_019407|218929bp|Caulobacter virus Magneto, complete genome	211079	211101	-	CCCCCGCGCCCAGGCCCTACCC	dsDNA
refseq|NC_019407|218929bp|Caulobacter virus Magneto, complete genome	212599	212617	-	CCCCGCCCGTCCCCGCCC	dsDNA
refseq|NC_019407|218929bp|Caulobacter virus Magneto, complete genome	214007	214035	-	CCCCGCCCCTCTCGCGCCCCGGCTCCCC	dsDNA
refseq|NC_019407|218929bp|Caulobacter virus Magneto, complete genome	217578	217599	-	CCCTTCCCGCCCATGACGCCC	dsDNA
refseq|NC_019407|218929bp|Caulobacter virus Magneto, complete genome	218592	218616	-	CCCGACATGACCCGCCCCGGCCCC	dsDNA
refseq|NC_019405|215710bp|Caulobacter virus phiCbK, complete genome	2097	2122	-	CCCTAACCGCCCGACCCCCGCGCCC	dsDNA
refseq|NC_019405|215710bp|Caulobacter virus phiCbK, complete genome	3723	3744	-	CCCCCGTCCCGTGTCCCGCCC	dsDNA
refseq|NC_019405|215710bp|Caulobacter virus phiCbK, complete genome	5123	5154	-	CCCGCCCGACCCTCCAGCGCCCCGGCTCCCC	dsDNA
refseq|NC_019405|215710bp|Caulobacter virus phiCbK, complete genome	8937	8958	-	CCCTTCCCGCCCATGACGCCC	dsDNA
refseq|NC_019405|215710bp|Caulobacter virus phiCbK, complete genome	16503	16532	-	CCCCATGACCCAGCTTCTCCCCGACACCC	dsDNA
refseq|NC_019405|215710bp|Caulobacter virus phiCbK, complete genome	23869	23897	-	CCCCGGTTCACCCCAAGCCCAAGGTCCC	dsDNA
refseq|NC_019405|215710bp|Caulobacter virus phiCbK, complete genome	28253	28271	+	GGGCTGGGAGGGCGAGGG	dsDNA
refseq|NC_019405|215710bp|Caulobacter virus phiCbK, complete genome	44787	44807	+	GGGCGGGGCCTGGGCACGGG	dsDNA
refseq|NC_019405|215710bp|Caulobacter virus phiCbK, complete genome	69188	69210	-	CCCGCAGGCCCAGTTCCCGCCC	dsDNA
refseq|NC_019405|215710bp|Caulobacter virus phiCbK, complete genome	74775	74802	+	GGGAAGTCACGGGGCAGACGGGTTGGG	dsDNA
refseq|NC_019405|215710bp|Caulobacter virus phiCbK, complete genome	79629	79654	-	CCCGGCGCCCGGCGCCCCCCGCCCC	dsDNA
refseq|NC_019405|215710bp|Caulobacter virus phiCbK, complete genome	82078	82104	-	CCCCGATGCCCTTGACGCCCAGGCCC	dsDNA
refseq|NC_019405|215710bp|Caulobacter virus phiCbK, complete genome	145477	145501	+	GGGCGTCGCCGGGGCCGGGGCGGG	dsDNA
refseq|NC_019405|215710bp|Caulobacter virus phiCbK, complete genome	149892	149918	+	GGGCGCGGGGCATGGGCGGTGGCGGG	dsDNA
refseq|NC_019405|215710bp|Caulobacter virus phiCbK, complete genome	153746	153769	-	CCCCACCCTAGTCTCCCAGGCCC	dsDNA
refseq|NC_019405|215710bp|Caulobacter virus phiCbK, complete genome	154220	154242	+	GGGTTCGGGCGGCGGGGCGGGG	dsDNA
refseq|NC_019405|215710bp|Caulobacter virus phiCbK, complete genome	179456	179476	-	CCCGCTGCCCGCCCCGACCC	dsDNA
refseq|NC_019405|215710bp|Caulobacter virus phiCbK, complete genome	189879	189901	-	CCCGCGACCCTCTCCCGCGCCC	dsDNA
refseq|NC_019405|215710bp|Caulobacter virus phiCbK, complete genome	203273	203304	-	CCCCGACCGACCCGAGCCCCCGACCGACCCC	dsDNA
refseq|NC_019405|215710bp|Caulobacter virus phiCbK, complete genome	207520	207545	-	CCCTAACCGCCCGACCCCCGCGCCC	dsDNA
refseq|NC_019405|215710bp|Caulobacter virus phiCbK, complete genome	209146	209167	-	CCCCCGTCCCGTGTCCCGCCC	dsDNA
refseq|NC_019405|215710bp|Caulobacter virus phiCbK, complete genome	210546	210577	-	CCCGCCCGACCCTCCAGCGCCCCGGCTCCCC	dsDNA
refseq|NC_019405|215710bp|Caulobacter virus phiCbK, complete genome	214360	214381	-	CCCTTCCCGCCCATGACGCCC	dsDNA
refseq|NC_019408|223720bp|Caulobacter virus Rogue, complete genome	3282	3304	-	CCCGCGACCCCGCGCCCGACCC	dsDNA
refseq|NC_019408|223720bp|Caulobacter virus Rogue, complete genome	9991	10014	-	CCCACATGACCCGCCCCGGCCCC	dsDNA
refseq|NC_019408|223720bp|Caulobacter virus Rogue, complete genome	10428	10452	-	CCCCATCCCTTCTCCCCACGTCCC	dsDNA
refseq|NC_019408|223720bp|Caulobacter virus Rogue, complete genome	10459	10483	+	GGGATGTAGGGACCGGGGGTGGGG	dsDNA
refseq|NC_019408|223720bp|Caulobacter virus Rogue, complete genome	13063	13091	-	CCCCGGCCCGCTGATGCCCAACCTCCCC	dsDNA
refseq|NC_019408|223720bp|Caulobacter virus Rogue, complete genome	16129	16158	-	CCCGCTGCCCGATCCCACCATCGCCCCCC	dsDNA
refseq|NC_019408|223720bp|Caulobacter virus Rogue, complete genome	53131	53165	+	GGGCCTCCTGGGGGCTCCGCTGGGTCGATCAGGG	dsDNA
refseq|NC_019408|223720bp|Caulobacter virus Rogue, complete genome	60926	60950	+	GGGCCTCACGGGTCTGGGCGAGGG	dsDNA
refseq|NC_019408|223720bp|Caulobacter virus Rogue, complete genome	82248	82272	-	CCCAGGCCCTTGACGCCCAGGCCC	dsDNA
refseq|NC_019408|223720bp|Caulobacter virus Rogue, complete genome	93424	93447	+	GGGTCACGGGCCTGGGACGCGGG	dsDNA
refseq|NC_019408|223720bp|Caulobacter virus Rogue, complete genome	102283	102306	-	CCCAGCCCCGTTCCCGACGACCC	dsDNA
refseq|NC_019408|223720bp|Caulobacter virus Rogue, complete genome	116177	116196	-	CCCGCCCCGACCCTGGCCC	dsDNA
refseq|NC_019408|223720bp|Caulobacter virus Rogue, complete genome	152638	152663	-	CCCGTCCCAGACGTCCCAAAGGCCC	dsDNA
refseq|NC_019408|223720bp|Caulobacter virus Rogue, complete genome	176762	176790	-	CCCTGACCGCCCTCGCCCTGGGCGGCCC	dsDNA
refseq|NC_019408|223720bp|Caulobacter virus Rogue, complete genome	184387	184413	-	CCCGTTGCCCGAGGTGACCCAGGCCC	dsDNA
refseq|NC_019408|223720bp|Caulobacter virus Rogue, complete genome	208039	208062	-	CCCCCAAGACCCGCGCCCGACCC	dsDNA
refseq|NC_019408|223720bp|Caulobacter virus Rogue, complete genome	216681	216703	-	CCCGCGACCCCGCGCCCGACCC	dsDNA
refseq|NC_019408|223720bp|Caulobacter virus Rogue, complete genome	223390	223413	-	CCCACATGACCCGCCCCGGCCCC	dsDNA
refseq|NC_019411|219216bp|Caulobacter virus Swift, complete genome	8620	8641	-	CCCTCCCCGCCCATGACGCCC	dsDNA
refseq|NC_019411|219216bp|Caulobacter virus Swift, complete genome	9635	9659	-	CCCGACATGACCCGCCCCGGCCCC	dsDNA
refseq|NC_019411|219216bp|Caulobacter virus Swift, complete genome	15588	15617	-	CCCCATGACCCAGCTTCTCCCCGACACCC	dsDNA
refseq|NC_019411|219216bp|Caulobacter virus Swift, complete genome	23159	23181	-	CCCCAGCCCAAGGTCCCGACCC	dsDNA
refseq|NC_019411|219216bp|Caulobacter virus Swift, complete genome	27529	27547	+	GGGCTGGGAGGGCGAGGG	dsDNA
refseq|NC_019411|219216bp|Caulobacter virus Swift, complete genome	35073	35092	+	GGGTGGGCCTGGGCGCGGG	dsDNA
refseq|NC_019411|219216bp|Caulobacter virus Swift, complete genome	40810	40835	-	CCCCTGTCGACCCCGCTCCCGACCC	dsDNA
refseq|NC_019411|219216bp|Caulobacter virus Swift, complete genome	68475	68497	-	CCCGCAGGCCCAGTTCCCGCCC	dsDNA
refseq|NC_019411|219216bp|Caulobacter virus Swift, complete genome	68996	69024	+	GGGCTTTCTGGGACGAGGGCGATCCGGG	dsDNA
refseq|NC_019411|219216bp|Caulobacter virus Swift, complete genome	74062	74089	+	GGGAGGTGACGGGCCAGACGGGGTGGG	dsDNA
refseq|NC_019411|219216bp|Caulobacter virus Swift, complete genome	78916	78941	-	CCCGGCGCCCGGCGCGCCCCGCCCC	dsDNA
refseq|NC_019411|219216bp|Caulobacter virus Swift, complete genome	81361	81387	-	CCCCGATGCCCTTGACGCCCAGGCCC	dsDNA
refseq|NC_019411|219216bp|Caulobacter virus Swift, complete genome	146118	146148	+	GGGATATGGGGTGAGCGGGTGGTGATGGGG	dsDNA
refseq|NC_019411|219216bp|Caulobacter virus Swift, complete genome	149748	149765	-	CCCGCCCTCCCCGGCCC	dsDNA
refseq|NC_019411|219216bp|Caulobacter virus Swift, complete genome	152816	152842	+	GGGCGCGGGGCATGGGCGGTGGCGGG	dsDNA
refseq|NC_019411|219216bp|Caulobacter virus Swift, complete genome	157311	157334	-	CCCCACCCTAGTCTCCCAGGCCC	dsDNA
refseq|NC_019411|219216bp|Caulobacter virus Swift, complete genome	157785	157807	+	GGGTTCGGGCGGCGGGGCGGGG	dsDNA
refseq|NC_019411|219216bp|Caulobacter virus Swift, complete genome	192989	193011	-	CCCGCGACCCTCTCCCGCGCCC	dsDNA
refseq|NC_019411|219216bp|Caulobacter virus Swift, complete genome	217865	217886	-	CCCTCCCCGCCCATGACGCCC	dsDNA
refseq|NC_019411|219216bp|Caulobacter virus Swift, complete genome	218880	218904	-	CCCGACATGACCCGCCCCGGCCCC	dsDNA
refseq|NC_020231|233501bp|Caviid betaherpesvirus 2, complete genome	3283	3309	-	CCCGACCCACCCACCCGCCACCTCCC	dsDNA
refseq|NC_020231|233501bp|Caviid betaherpesvirus 2, complete genome	20811	20842	+	GGGACGGTCAGGGTCGTGAAGGGCTCGTGGG	dsDNA
refseq|NC_020231|233501bp|Caviid betaherpesvirus 2, complete genome	31350	31375	-	CCCACGTCCCCACATCCCATTTCCC	dsDNA
refseq|NC_020231|233501bp|Caviid betaherpesvirus 2, complete genome	46585	46605	-	CCCTCGCTTCCCGCCCACCC	dsDNA
refseq|NC_020231|233501bp|Caviid betaherpesvirus 2, complete genome	49251	49276	-	CCCCACACCCCCGTTTCCCCTCCCC	dsDNA
refseq|NC_020231|233501bp|Caviid betaherpesvirus 2, complete genome	105932	105978	-	CCCCCCTTACTACCCCCCCCCCTAACCCCCCCCCCTTCATCCCCCC	dsDNA
refseq|NC_020231|233501bp|Caviid betaherpesvirus 2, complete genome	105982	106004	-	CCCTCCCCTTCCTCCCTAGCCC	dsDNA
refseq|NC_020231|233501bp|Caviid betaherpesvirus 2, complete genome	106191	106215	+	GGGATCGGGTGGCGGGGGGATGGG	dsDNA
refseq|NC_020231|233501bp|Caviid betaherpesvirus 2, complete genome	106289	106310	-	CCCGGACCCGGACCCGGACCC	dsDNA
refseq|NC_020231|233501bp|Caviid betaherpesvirus 2, complete genome	106313	106334	-	CCCGGACCCGGACCCGGACCC	dsDNA
refseq|NC_020231|233501bp|Caviid betaherpesvirus 2, complete genome	116455	116483	+	GGGATCCGTCGGGTAGGGCGGGACGGGG	dsDNA
refseq|NC_020231|233501bp|Caviid betaherpesvirus 2, complete genome	129285	129307	+	GGGGTGGGATGGGAAAAGTGGG	dsDNA
refseq|NC_020231|233501bp|Caviid betaherpesvirus 2, complete genome	133145	133170	+	GGGGCGGGCGATCGGGGCGCGCGGG	dsDNA
refseq|NC_020231|233501bp|Caviid betaherpesvirus 2, complete genome	140500	140528	+	GGGGGAGAAGAGGGCGCGGGGCGTCGGG	dsDNA
refseq|NC_020231|233501bp|Caviid betaherpesvirus 2, complete genome	149961	149989	+	GGGATGCAGGGAGGAGAGGGATAGAGGG	dsDNA
refseq|NC_020231|233501bp|Caviid betaherpesvirus 2, complete genome	150185	150207	+	GGGGCGTGCGGGAGGGGGAGGG	dsDNA
refseq|NC_020231|233501bp|Caviid betaherpesvirus 2, complete genome	182017	182042	+	GGGAGCGGGTTAAACGGGGCACGGG	dsDNA
refseq|NC_020231|233501bp|Caviid betaherpesvirus 2, complete genome	188138	188157	-	CCCAACCCGCCCGTCGCCC	dsDNA
refseq|NC_020231|233501bp|Caviid betaherpesvirus 2, complete genome	219755	219781	+	GGGGACGGGAGAGGGAGAGAAAGGGG	dsDNA
refseq|NC_020231|233501bp|Caviid betaherpesvirus 2, complete genome	219816	219849	+	GGGAACCCCGGGAGGACACGGGCGACCGCGGGG	dsDNA
refseq|NC_020231|233501bp|Caviid betaherpesvirus 2, complete genome	223164	223193	-	CCCGACCCGTCCCACCCGCATCCGCCCCC	dsDNA
refseq|NC_020231|233501bp|Caviid betaherpesvirus 2, complete genome	223195	223228	-	CCCGTCCCGTCCCGTCCCGTCCCGTCCCGTCCC	dsDNA
refseq|NC_020231|233501bp|Caviid betaherpesvirus 2, complete genome	223230	223254	-	CCCCGTCCCACCCTCCCCTATCCC	dsDNA
refseq|NC_020231|233501bp|Caviid betaherpesvirus 2, complete genome	226998	227030	-	CCCTTCTTTCCCTTTCTTCCCCCGTTCCTCCC	dsDNA
refseq|NC_020231|233501bp|Caviid betaherpesvirus 2, complete genome	227078	227102	-	CCCGTCTCCCGTCTCCCGTCTCCC	dsDNA
refseq|NC_020231|233501bp|Caviid betaherpesvirus 2, complete genome	227106	227130	-	CCCGTCTCCCGTCTCCCGTCTCCC	dsDNA
refseq|NC_020231|233501bp|Caviid betaherpesvirus 2, complete genome	227134	227161	-	CCCGTCTCCCGTCTCCTCCCGTCTCCC	dsDNA
refseq|NC_020231|233501bp|Caviid betaherpesvirus 2, complete genome	227165	227193	-	CCCGTCTCCTCCCGTCTCCCGTCTCCCC	dsDNA
refseq|NC_019854|5013bp|Cebus albifrons polyomavirus 1, complete genome	508	541	-	CCCGGCCCGGCCCAACCGGCCCAGCCCTCCCCC	dsDNA
refseq|NC_032108|589068bp|Cedratvirus A11, complete genome	216474	216499	+	GGGTCGGGAGAGATGGGAGTTCGGG	dsDNA
refseq|NC_021790|39189bp|Cellulophaga phage phi18:1, complete genome	27245	27274	+	GGGCCTCAGGGAGAGCAGGGAGAGCAGGG	dsDNA
refseq|NC_021790|39189bp|Cellulophaga phage phi18:1, complete genome	27280	27310	+	GGGTGAGCAGGGTCCTCAAGGGTTACAGGG	dsDNA
refseq|NC_021799|57447bp|Cellulophaga phage phi19:1, complete genome	28851	28874	+	GGGATGGGATGGGATGAAAAGGG	dsDNA
refseq|NC_006560|150715bp|Cercopithecine alphaherpesvirus 2, complete genome	47	75	+	GGGGCCGGGACCGCGGGGCGGGGCCGGG	dsDNA
refseq|NC_006560|150715bp|Cercopithecine alphaherpesvirus 2, complete genome	124	148	+	GGGGGCGGGGCGCGGGGCGCGGGG	dsDNA
refseq|NC_006560|150715bp|Cercopithecine alphaherpesvirus 2, complete genome	156	199	-	CCCGGACCCGCCCCAAACGCGCCCCCCCAAACGCACCCCCCCC	dsDNA
refseq|NC_006560|150715bp|Cercopithecine alphaherpesvirus 2, complete genome	1249	1277	+	GGGTTGGGCCGGGGCGGGCCGGGGCGGG	dsDNA
refseq|NC_006560|150715bp|Cercopithecine alphaherpesvirus 2, complete genome	2160	2186	-	CCCCGCTCCCCGGACCCATGGAGCCC	dsDNA
refseq|NC_006560|150715bp|Cercopithecine alphaherpesvirus 2, complete genome	2227	2259	+	GGGGGTCCTGGGGGTCCTGGGGGTCCTGGGGG	dsDNA
refseq|NC_006560|150715bp|Cercopithecine alphaherpesvirus 2, complete genome	2321	2343	+	GGGGGAGGGAGGGGGGAAGGGG	dsDNA
refseq|NC_006560|150715bp|Cercopithecine alphaherpesvirus 2, complete genome	2403	2422	-	CCCGTCCCCCCCGCTCCCC	dsDNA
refseq|NC_006560|150715bp|Cercopithecine alphaherpesvirus 2, complete genome	2631	2655	-	CCCCCTCTCCCCCGCCCCCGCCCC	dsDNA
refseq|NC_006560|150715bp|Cercopithecine alphaherpesvirus 2, complete genome	2988	3006	-	CCCTCTCCCCGCCCGCCC	dsDNA
refseq|NC_006560|150715bp|Cercopithecine alphaherpesvirus 2, complete genome	3098	3128	+	GGGTGGCGGGAGGCCGCGGGAGGGGAGGGG	dsDNA
refseq|NC_006560|150715bp|Cercopithecine alphaherpesvirus 2, complete genome	3166	3196	-	CCCCTCCGCCCCCCCCGCACCCCCCACCCC	dsDNA
refseq|NC_006560|150715bp|Cercopithecine alphaherpesvirus 2, complete genome	3252	3285	-	CCCGGCGCCCGCCAGAGCCCCCCGCCCGGCCCC	dsDNA
refseq|NC_006560|150715bp|Cercopithecine alphaherpesvirus 2, complete genome	3361	3395	+	GGGGGAGGGGGAGGGGGCGGGGGGAGAGGGAGGG	dsDNA
refseq|NC_006560|150715bp|Cercopithecine alphaherpesvirus 2, complete genome	3583	3608	-	CCCGCCCAGGCCCGGCCCCCGGCCC	dsDNA
refseq|NC_006560|150715bp|Cercopithecine alphaherpesvirus 2, complete genome	3662	3683	-	CCCTGGCCCAGGCCCTGGCCC	dsDNA
refseq|NC_006560|150715bp|Cercopithecine alphaherpesvirus 2, complete genome	3734	3755	-	CCCAGACCCCGCCCCGGGCCC	dsDNA
refseq|NC_006560|150715bp|Cercopithecine alphaherpesvirus 2, complete genome	3842	3863	-	CCCAGGCCCAGGCCCAGGCCC	dsDNA
refseq|NC_006560|150715bp|Cercopithecine alphaherpesvirus 2, complete genome	3902	3923	-	CCCAGGCCCAGACCCAGGCCC	dsDNA
refseq|NC_006560|150715bp|Cercopithecine alphaherpesvirus 2, complete genome	3938	3963	-	CCCAGACCCAGGCCCGCAAGCGCCC	dsDNA
refseq|NC_006560|150715bp|Cercopithecine alphaherpesvirus 2, complete genome	4475	4507	-	CCCGCCGCTCCCGCCTCCCCGAGGCCGCCCCC	dsDNA
refseq|NC_006560|150715bp|Cercopithecine alphaherpesvirus 2, complete genome	4522	4547	-	CCCGAGTACCCGGGAGACCCCGCCC	dsDNA
refseq|NC_006560|150715bp|Cercopithecine alphaherpesvirus 2, complete genome	4914	4943	+	GGGGGCAGGGGCCGCAGGGCGGGCGGGGG	dsDNA
refseq|NC_006560|150715bp|Cercopithecine alphaherpesvirus 2, complete genome	5191	5221	+	GGGGGCCGGGGGGCAGAGGGCCCCGCAGGG	dsDNA
refseq|NC_006560|150715bp|Cercopithecine alphaherpesvirus 2, complete genome	5306	5335	+	GGGGCCGGGGGCTGCGGGCTCCCCCGGGG	dsDNA
refseq|NC_006560|150715bp|Cercopithecine alphaherpesvirus 2, complete genome	5561	5592	+	GGGCGCGCGGGCCCGGGGTCCGTCGGGGGGG	dsDNA
refseq|NC_006560|150715bp|Cercopithecine alphaherpesvirus 2, complete genome	5612	5640	+	GGGGTCTCGGGGTCCGAGGGCGAGGGGG	dsDNA
refseq|NC_006560|150715bp|Cercopithecine alphaherpesvirus 2, complete genome	5641	5677	+	GGGGGGGGCCGGGGGCGCGGCCGGGGAGAACATGGG	dsDNA
refseq|NC_006560|150715bp|Cercopithecine alphaherpesvirus 2, complete genome	5711	5735	+	GGGCAGAGGGGGCAGGGCCCGGGG	dsDNA
refseq|NC_006560|150715bp|Cercopithecine alphaherpesvirus 2, complete genome	5824	5843	+	GGGCAGGGGGGTGGGCGGG	dsDNA
refseq|NC_006560|150715bp|Cercopithecine alphaherpesvirus 2, complete genome	5854	5873	+	GGGCAGGGGGGTGGGCGGG	dsDNA
refseq|NC_006560|150715bp|Cercopithecine alphaherpesvirus 2, complete genome	5884	5912	+	GGGGAAGGGGGTCGCGGGGAAGGCGGGG	dsDNA
refseq|NC_006560|150715bp|Cercopithecine alphaherpesvirus 2, complete genome	5923	5950	+	GGGGAAGGCGGGGAAGGCGGGCGAGGG	dsDNA
refseq|NC_006560|150715bp|Cercopithecine alphaherpesvirus 2, complete genome	6109	6133	+	GGGGAAGGGGGTCGGGGGCCTGGG	dsDNA
refseq|NC_006560|150715bp|Cercopithecine alphaherpesvirus 2, complete genome	6240	6269	+	GGGGCGGGGAGAGGGGGGCGCGGGCGGGG	dsDNA
refseq|NC_006560|150715bp|Cercopithecine alphaherpesvirus 2, complete genome	6477	6511	+	GGGGGGGGCGGGGGGCGCCGGGGGCGGCCGCGGG	dsDNA
refseq|NC_006560|150715bp|Cercopithecine alphaherpesvirus 2, complete genome	6530	6563	+	GGGCGTCTGCGGGGAGGAGGGGAGGGGGCGGGG	dsDNA
refseq|NC_006560|150715bp|Cercopithecine alphaherpesvirus 2, complete genome	6655	6687	+	GGGCGCGGACGGGGGGCGGGGGTCGGCGGGGG	dsDNA
refseq|NC_006560|150715bp|Cercopithecine alphaherpesvirus 2, complete genome	6824	6849	-	CCCCCTCCCTCTCCCCGACGCGCCC	dsDNA
refseq|NC_006560|150715bp|Cercopithecine alphaherpesvirus 2, complete genome	6888	6922	+	GGGAGGTCTGGGGAGGTCGGGGTGAGGAGGGGGG	dsDNA
refseq|NC_006560|150715bp|Cercopithecine alphaherpesvirus 2, complete genome	7029	7059	+	GGGCGGGGGGGAGATGGGGTGGTCGGGGGG	dsDNA
refseq|NC_006560|150715bp|Cercopithecine alphaherpesvirus 2, complete genome	7234	7261	+	GGGGTCGCCGCGGGGGGGGGGGTGGGG	dsDNA
refseq|NC_006560|150715bp|Cercopithecine alphaherpesvirus 2, complete genome	7314	7350	+	GGGGGGCGTTCGCGGGCGTGTGCGGGGAGCCGGGGG	dsDNA
refseq|NC_006560|150715bp|Cercopithecine alphaherpesvirus 2, complete genome	7758	7775	+	GGGTGTGGGGGGGGGGG	dsDNA
refseq|NC_006560|150715bp|Cercopithecine alphaherpesvirus 2, complete genome	7806	7833	+	GGGGCCCGGGCGCCGGGCTCCGCCGGG	dsDNA
refseq|NC_006560|150715bp|Cercopithecine alphaherpesvirus 2, complete genome	7839	7868	+	GGGCGCCTCGGGGCCGCGGGCCGGCCGGG	dsDNA
refseq|NC_006560|150715bp|Cercopithecine alphaherpesvirus 2, complete genome	7890	7912	-	CCCCTCACCCGGCCCGGAACCC	dsDNA
refseq|NC_006560|150715bp|Cercopithecine alphaherpesvirus 2, complete genome	7965	7990	+	GGGTCCGGGCCGGGGTCCGCTCGGG	dsDNA
refseq|NC_006560|150715bp|Cercopithecine alphaherpesvirus 2, complete genome	8131	8157	+	GGGCGGCGGGGCCCGGGGTCCGGGGG	dsDNA
refseq|NC_006560|150715bp|Cercopithecine alphaherpesvirus 2, complete genome	8384	8406	+	GGGCCCGCGCGGGGCGGGGGGG	dsDNA
refseq|NC_006560|150715bp|Cercopithecine alphaherpesvirus 2, complete genome	8517	8542	+	GGGAGGAGGGGCCGCGGGGCGGGGG	dsDNA
refseq|NC_006560|150715bp|Cercopithecine alphaherpesvirus 2, complete genome	8915	8951	-	CCCCCCTGCCGTCCCTTCCCCCCCCCTTCCTCCCCC	dsDNA
refseq|NC_006560|150715bp|Cercopithecine alphaherpesvirus 2, complete genome	9041	9064	+	GGGCTCGGGGCTCGGGGCCGGGG	dsDNA
refseq|NC_006560|150715bp|Cercopithecine alphaherpesvirus 2, complete genome	9105	9131	+	GGGGATGGGGAGGAGGGGGAGGAGGG	dsDNA
refseq|NC_006560|150715bp|Cercopithecine alphaherpesvirus 2, complete genome	9135	9166	+	GGGGGAGGAGGGGGGAGGGGGAGGAGGGGGG	dsDNA
refseq|NC_006560|150715bp|Cercopithecine alphaherpesvirus 2, complete genome	9167	9201	+	GGGGGATGGGGGGGAGGAGGGGGAGGGGAGGGGG	dsDNA
refseq|NC_006560|150715bp|Cercopithecine alphaherpesvirus 2, complete genome	9202	9232	+	GGGGGAGGGGAGGGGGAGGGGGGGAGGGGG	dsDNA
refseq|NC_006560|150715bp|Cercopithecine alphaherpesvirus 2, complete genome	9234	9269	+	GGGGGGGAGGAGGGGGAGGGGAGGGGGAGGGGGGG	dsDNA
refseq|NC_006560|150715bp|Cercopithecine alphaherpesvirus 2, complete genome	9270	9306	+	GGGGGATGGGGGGGAGGAGGGGGAGGGGAGGGGGGG	dsDNA
refseq|NC_006560|150715bp|Cercopithecine alphaherpesvirus 2, complete genome	9307	9350	+	GGGGGAGGGGGAGGGGGGGAGGGGGGGGGGGAGGGGGAGGGGG	dsDNA
refseq|NC_006560|150715bp|Cercopithecine alphaherpesvirus 2, complete genome	9351	9383	+	GGGGGGAGGGGGAGGGGGAGGGGGGAGGGGGG	dsDNA
refseq|NC_006560|150715bp|Cercopithecine alphaherpesvirus 2, complete genome	9384	9408	+	GGGGGGAGGGGGAGGGGGGAGGGG	dsDNA
refseq|NC_006560|150715bp|Cercopithecine alphaherpesvirus 2, complete genome	10048	10077	-	CCCCGCAGCCCTTCTCCCCCGCCGCCCCC	dsDNA
refseq|NC_006560|150715bp|Cercopithecine alphaherpesvirus 2, complete genome	11015	11040	-	CCCTTCCGCCCCCGCCCCCCGTCCC	dsDNA
refseq|NC_006560|150715bp|Cercopithecine alphaherpesvirus 2, complete genome	11237	11264	-	CCCGCCTCTCCCGCGCCCGAGGCGCCC	dsDNA
refseq|NC_006560|150715bp|Cercopithecine alphaherpesvirus 2, complete genome	11853	11891	+	GGGGCCGCGGGGTCGCCGCGGGGCGGGGGAGGGGGGGG	dsDNA
refseq|NC_006560|150715bp|Cercopithecine alphaherpesvirus 2, complete genome	12025	12058	+	GGGGGCGTCGCCGGGGGGTGGGGGCAGACGGGG	dsDNA
refseq|NC_006560|150715bp|Cercopithecine alphaherpesvirus 2, complete genome	13382	13411	-	CCCTCCGCGCCCTCCGCGCCCTCCGCCCC	dsDNA
refseq|NC_006560|150715bp|Cercopithecine alphaherpesvirus 2, complete genome	16316	16336	+	GGGCGGGCCGCGGGGGCGGG	dsDNA
refseq|NC_006560|150715bp|Cercopithecine alphaherpesvirus 2, complete genome	18110	18140	+	GGGGGTGGGGGTGCGTTTGGGGAAAAGGGG	dsDNA
refseq|NC_006560|150715bp|Cercopithecine alphaherpesvirus 2, complete genome	18859	18882	+	GGGACGGGGGGGGCTCCTCCGGG	dsDNA
refseq|NC_006560|150715bp|Cercopithecine alphaherpesvirus 2, complete genome	20464	20498	-	CCCACGCCAGCCCGTCCTCGCCCATGGCGCCCCC	dsDNA
refseq|NC_006560|150715bp|Cercopithecine alphaherpesvirus 2, complete genome	22284	22305	-	CCCCCGGGGCCCTCCCCCCCC	dsDNA
refseq|NC_006560|150715bp|Cercopithecine alphaherpesvirus 2, complete genome	24463	24488	+	GGGGGGGGGTAGGGGTGGGTGCGGG	dsDNA
refseq|NC_006560|150715bp|Cercopithecine alphaherpesvirus 2, complete genome	24627	24648	+	GGGGGTCGGGGTGGGGGGGGG	dsDNA
refseq|NC_006560|150715bp|Cercopithecine alphaherpesvirus 2, complete genome	24706	24741	+	GGGGGGCCCGCGGGGCGCGGGGGCTGGCTCGGGGG	dsDNA
refseq|NC_006560|150715bp|Cercopithecine alphaherpesvirus 2, complete genome	26391	26418	+	GGGGAGGCGGGGCTGGGGGGGCTGGGG	dsDNA
refseq|NC_006560|150715bp|Cercopithecine alphaherpesvirus 2, complete genome	26476	26508	+	GGGGCAGGTCGGGGGTCGGGGGGGTCTCCGGG	dsDNA
refseq|NC_006560|150715bp|Cercopithecine alphaherpesvirus 2, complete genome	26513	26534	+	GGGGGACGGGGGGGAGGCGGG	dsDNA
refseq|NC_006560|150715bp|Cercopithecine alphaherpesvirus 2, complete genome	27498	27527	+	GGGCGCCGAGGGCCGGGATCACCAGGGGG	dsDNA
refseq|NC_006560|150715bp|Cercopithecine alphaherpesvirus 2, complete genome	27940	27960	+	GGGCCGCAGGGGCGGGCGGG	dsDNA
refseq|NC_006560|150715bp|Cercopithecine alphaherpesvirus 2, complete genome	27982	28008	+	GGGCCCGGAGGGGGAGCGGGGGCGGG	dsDNA
refseq|NC_006560|150715bp|Cercopithecine alphaherpesvirus 2, complete genome	28667	28688	+	GGGGCGCGGGGGACGGGAGGG	dsDNA
refseq|NC_006560|150715bp|Cercopithecine alphaherpesvirus 2, complete genome	29802	29829	-	CCCCTCCCCTCCCCTCGCCCCACCCCC	dsDNA
refseq|NC_006560|150715bp|Cercopithecine alphaherpesvirus 2, complete genome	29892	29917	+	GGGCCCGGGGTGGGGGCGGACGGGG	dsDNA
refseq|NC_006560|150715bp|Cercopithecine alphaherpesvirus 2, complete genome	30970	31000	+	GGGGCCCTCGGGCCCCGCCGGGGAGCAGGG	dsDNA
refseq|NC_006560|150715bp|Cercopithecine alphaherpesvirus 2, complete genome	32991	33017	+	GGGCGCGGGCGGAGGCGGGTCGCGGG	dsDNA
refseq|NC_006560|150715bp|Cercopithecine alphaherpesvirus 2, complete genome	34560	34577	+	GGGGGGGTGGGGGTGGG	dsDNA
refseq|NC_006560|150715bp|Cercopithecine alphaherpesvirus 2, complete genome	35087	35114	+	GGGGGGCGCGGGGGTCGGGGTTGAGGG	dsDNA
refseq|NC_006560|150715bp|Cercopithecine alphaherpesvirus 2, complete genome	35604	35634	+	GGGCGCGGGAGGGAGCGGGCGGGGGTGGGG	dsDNA
refseq|NC_006560|150715bp|Cercopithecine alphaherpesvirus 2, complete genome	37268	37289	+	GGGCGGGGTGCAGCGGGTGGG	dsDNA
refseq|NC_006560|150715bp|Cercopithecine alphaherpesvirus 2, complete genome	37593	37619	-	CCCGCCCGCGTTCACCCGGCAGTCCC	dsDNA
refseq|NC_006560|150715bp|Cercopithecine alphaherpesvirus 2, complete genome	38169	38194	+	GGGCCCGGCGGGGGGGGCCCGGGGG	dsDNA
refseq|NC_006560|150715bp|Cercopithecine alphaherpesvirus 2, complete genome	40035	40057	-	CCCCGCTGGCCCCACCCACCCC	dsDNA
refseq|NC_006560|150715bp|Cercopithecine alphaherpesvirus 2, complete genome	42613	42636	-	CCCGGCGCCGCCCTCCCCGGCCC	dsDNA
refseq|NC_006560|150715bp|Cercopithecine alphaherpesvirus 2, complete genome	44415	44443	+	GGGGGGCGGGGGCCGGGCTCGGTCGGGG	dsDNA
refseq|NC_006560|150715bp|Cercopithecine alphaherpesvirus 2, complete genome	44968	44995	+	GGGGAGGGGCGGCCGGGGGCCGGGGGG	dsDNA
refseq|NC_006560|150715bp|Cercopithecine alphaherpesvirus 2, complete genome	45487	45513	-	CCCGCTCCCCTTCCCGGGCCGGCCCC	dsDNA
refseq|NC_006560|150715bp|Cercopithecine alphaherpesvirus 2, complete genome	45816	45836	-	CCCCACCCGCGCCCCCGCCC	dsDNA
refseq|NC_006560|150715bp|Cercopithecine alphaherpesvirus 2, complete genome	50212	50243	-	CCCGACAACACCCTGCTCGCCCACGTGGCCC	dsDNA
refseq|NC_006560|150715bp|Cercopithecine alphaherpesvirus 2, complete genome	50377	50406	+	GGGCTCGGCGGGCGCGTCTGGGCGCCGGG	dsDNA
refseq|NC_006560|150715bp|Cercopithecine alphaherpesvirus 2, complete genome	51290	51320	-	CCCCCGCGCCCCACCACCTCCCCCGACCCC	dsDNA
refseq|NC_006560|150715bp|Cercopithecine alphaherpesvirus 2, complete genome	51760	51781	+	GGGGGAGGGGGTGGGATGGGG	dsDNA
refseq|NC_006560|150715bp|Cercopithecine alphaherpesvirus 2, complete genome	51914	51939	+	GGGGTCGGGGTCGGGTCCGCTCGGG	dsDNA
refseq|NC_006560|150715bp|Cercopithecine alphaherpesvirus 2, complete genome	55190	55216	+	GGGTGATGCTGGGCAGCAGGGCCGGG	dsDNA
refseq|NC_006560|150715bp|Cercopithecine alphaherpesvirus 2, complete genome	55586	55618	-	CCCCGCCTTCCCCCTCCTCCCCCGTCTCGCCC	dsDNA
refseq|NC_006560|150715bp|Cercopithecine alphaherpesvirus 2, complete genome	56609	56631	-	CCCCCGCCCCGGCCCCCTCCCC	dsDNA
refseq|NC_006560|150715bp|Cercopithecine alphaherpesvirus 2, complete genome	57179	57207	+	GGGCGTGTGGGTACGGGGGTGGTGGGGG	dsDNA
refseq|NC_006560|150715bp|Cercopithecine alphaherpesvirus 2, complete genome	60147	60167	-	CCCCGCCGTCCCGCCCCCCC	dsDNA
refseq|NC_006560|150715bp|Cercopithecine alphaherpesvirus 2, complete genome	61356	61385	+	GGGCGGGCTCGGGCCGGGGCGGGGCGGGG	dsDNA
refseq|NC_006560|150715bp|Cercopithecine alphaherpesvirus 2, complete genome	62735	62753	-	CCCCCCCACCCGCGCCCC	dsDNA
refseq|NC_006560|150715bp|Cercopithecine alphaherpesvirus 2, complete genome	65033	65065	-	CCCGCCGCGCCCCCCGCCCCCGAGCCGCCCCC	dsDNA
refseq|NC_006560|150715bp|Cercopithecine alphaherpesvirus 2, complete genome	65066	65103	-	CCCCCCACGGGCGCCCCCGCCCCCCCCAAGCGCCCCC	dsDNA
refseq|NC_006560|150715bp|Cercopithecine alphaherpesvirus 2, complete genome	67245	67265	+	GGGAGGGCTGGGGCCCCGGG	dsDNA
refseq|NC_006560|150715bp|Cercopithecine alphaherpesvirus 2, complete genome	67812	67837	-	CCCCTCCGCCCCCTCCCGCGCGCCC	dsDNA
refseq|NC_006560|150715bp|Cercopithecine alphaherpesvirus 2, complete genome	68640	68665	-	CCCTACCTGCCCAGCAACCCGCCCC	dsDNA
refseq|NC_006560|150715bp|Cercopithecine alphaherpesvirus 2, complete genome	69149	69174	-	CCCCCCCGCTCTCCCGGCCGCGCCC	dsDNA
refseq|NC_006560|150715bp|Cercopithecine alphaherpesvirus 2, complete genome	69804	69828	-	CCCCGCCCCGCAGCCCCCTCCCCC	dsDNA
refseq|NC_006560|150715bp|Cercopithecine alphaherpesvirus 2, complete genome	69915	69936	+	GGGGTGGGACGTGGGTCGGGG	dsDNA
refseq|NC_006560|150715bp|Cercopithecine alphaherpesvirus 2, complete genome	70195	70226	+	GGGCGTTGGGGGGTCGTTGGGGTCGTTGGGG	dsDNA
refseq|NC_006560|150715bp|Cercopithecine alphaherpesvirus 2, complete genome	70621	70654	+	GGGGGTCCGGGGGCGCTCGGGGCTATCGGGGGG	dsDNA
refseq|NC_006560|150715bp|Cercopithecine alphaherpesvirus 2, complete genome	70844	70873	+	GGGGGCTTCGGTGGGGCGGCGGGGGTGGG	dsDNA
refseq|NC_006560|150715bp|Cercopithecine alphaherpesvirus 2, complete genome	70900	70932	+	GGGGGCCTGAACGGGGGCGGCGGGGGGCGGGG	dsDNA
refseq|NC_006560|150715bp|Cercopithecine alphaherpesvirus 2, complete genome	71206	71236	+	GGGGGGTGGGGCGGTCGGGAGGGGGTGGGG	dsDNA
refseq|NC_006560|150715bp|Cercopithecine alphaherpesvirus 2, complete genome	71256	71290	+	GGGGGCGGGGGGCCGGGGGGGGCGGGTCGGGGGG	dsDNA
refseq|NC_006560|150715bp|Cercopithecine alphaherpesvirus 2, complete genome	71300	71327	+	GGGGGGAGGGCGTTGGGGGCGGCCGGG	dsDNA
refseq|NC_006560|150715bp|Cercopithecine alphaherpesvirus 2, complete genome	71353	71385	+	GGGAGTTCGCGGGCTCGCGGGCTGCGGCGGGG	dsDNA
refseq|NC_006560|150715bp|Cercopithecine alphaherpesvirus 2, complete genome	71464	71497	+	GGGCGCGGCCGGGGGGGCCGCTGGGGGGAGGGG	dsDNA
refseq|NC_006560|150715bp|Cercopithecine alphaherpesvirus 2, complete genome	71616	71642	+	GGGAGGGCGTCGGGGGCGCGTCGGGG	dsDNA
refseq|NC_006560|150715bp|Cercopithecine alphaherpesvirus 2, complete genome	71644	71667	+	GGGGTCGGGGCCGGGGTCCGGGG	dsDNA
refseq|NC_006560|150715bp|Cercopithecine alphaherpesvirus 2, complete genome	71888	71908	+	GGGGGCCCGGGGGGGTCGGG	dsDNA
refseq|NC_006560|150715bp|Cercopithecine alphaherpesvirus 2, complete genome	72324	72348	+	GGGCGTGGGCGGGCGGGGCCGGGG	dsDNA
refseq|NC_006560|150715bp|Cercopithecine alphaherpesvirus 2, complete genome	72957	72985	-	CCCACCCCAGCTCGTCCCAGCGGCACCC	dsDNA
refseq|NC_006560|150715bp|Cercopithecine alphaherpesvirus 2, complete genome	76625	76647	+	GGGGGCGGGGCGGGGACCCGGG	dsDNA
refseq|NC_006560|150715bp|Cercopithecine alphaherpesvirus 2, complete genome	76878	76904	+	GGGGGCTCAGGGGGTGGGGGGGCGGG	dsDNA
refseq|NC_006560|150715bp|Cercopithecine alphaherpesvirus 2, complete genome	77089	77121	+	GGGGTGGGTCGGGGTGGCGGGGGCGAAGAGGG	dsDNA
refseq|NC_006560|150715bp|Cercopithecine alphaherpesvirus 2, complete genome	77881	77904	+	GGGGAGGGGGGCCGGGGCGGGGG	dsDNA
refseq|NC_006560|150715bp|Cercopithecine alphaherpesvirus 2, complete genome	78235	78250	+	GGGTGGGGGGGCGGG	dsDNA
refseq|NC_006560|150715bp|Cercopithecine alphaherpesvirus 2, complete genome	78360	78395	-	CCCCCCGCGCGGTCCCGGGGGTCCCTCCGCCCCCC	dsDNA
refseq|NC_006560|150715bp|Cercopithecine alphaherpesvirus 2, complete genome	79281	79305	-	CCCGCCGCCCCCTCCCCCGCCCCC	dsDNA
refseq|NC_006560|150715bp|Cercopithecine alphaherpesvirus 2, complete genome	79465	79492	+	GGGACGGGGCGGGGAGCCGGGCAGGGG	dsDNA
refseq|NC_006560|150715bp|Cercopithecine alphaherpesvirus 2, complete genome	79527	79552	+	GGGGGGGGTCCGGGCCGGGGAAGGG	dsDNA
refseq|NC_006560|150715bp|Cercopithecine alphaherpesvirus 2, complete genome	80510	80540	+	GGGGGCACGGGGGGCAGCTGGGCCACGGGG	dsDNA
refseq|NC_006560|150715bp|Cercopithecine alphaherpesvirus 2, complete genome	83108	83136	+	GGGGCTTGGGTGCCGTGGGCGGCGCGGG	dsDNA
refseq|NC_006560|150715bp|Cercopithecine alphaherpesvirus 2, complete genome	83479	83503	-	CCCCACCCCACCCCGCCCCCCCCC	dsDNA
refseq|NC_006560|150715bp|Cercopithecine alphaherpesvirus 2, complete genome	84971	84996	+	GGGGGTGGGCGCGGGAGGGGCTGGG	dsDNA
refseq|NC_006560|150715bp|Cercopithecine alphaherpesvirus 2, complete genome	85582	85605	-	CCCCTGCCCCCGCGCCCGGCCCC	dsDNA
refseq|NC_006560|150715bp|Cercopithecine alphaherpesvirus 2, complete genome	86525	86554	-	CCCGCAGACCCGCACGGCCCACTCCACCC	dsDNA
refseq|NC_006560|150715bp|Cercopithecine alphaherpesvirus 2, complete genome	88267	88292	-	CCCCCCGCGACCCCGTCCCCGACCC	dsDNA
refseq|NC_006560|150715bp|Cercopithecine alphaherpesvirus 2, complete genome	89101	89128	-	CCCCCGCCCCCGCCCCCAGCTTCCCCC	dsDNA
refseq|NC_006560|150715bp|Cercopithecine alphaherpesvirus 2, complete genome	89353	89376	+	GGGGGTGGGCGGGGGCGTGCGGG	dsDNA
refseq|NC_006560|150715bp|Cercopithecine alphaherpesvirus 2, complete genome	89944	89977	+	GGGAGGCGAGGGGGGGCGCCAGGGGCGCGGGGG	dsDNA
refseq|NC_006560|150715bp|Cercopithecine alphaherpesvirus 2, complete genome	90367	90394	+	GGGCCCGGGGGCGGCCGGGCGCGGGGG	dsDNA
refseq|NC_006560|150715bp|Cercopithecine alphaherpesvirus 2, complete genome	91190	91213	-	CCCGCCCTCCCGACGCACCCCCC	dsDNA
refseq|NC_006560|150715bp|Cercopithecine alphaherpesvirus 2, complete genome	92481	92504	-	CCCGATACTTCCCCGACCCGCCC	dsDNA
refseq|NC_006560|150715bp|Cercopithecine alphaherpesvirus 2, complete genome	93962	93993	+	GGGGTCGGGCGGGTATAAATGGGGGGGTGGG	dsDNA
refseq|NC_006560|150715bp|Cercopithecine alphaherpesvirus 2, complete genome	94066	94092	-	CCCGCCCCGGACCGACCCTCGCTCCC	dsDNA
refseq|NC_006560|150715bp|Cercopithecine alphaherpesvirus 2, complete genome	94131	94152	+	GGGCCTGGGCCTGGGCCTGGG	dsDNA
refseq|NC_006560|150715bp|Cercopithecine alphaherpesvirus 2, complete genome	94529	94553	+	GGGCGGGCGAGCGGGTGCGCTGGG	dsDNA
refseq|NC_006560|150715bp|Cercopithecine alphaherpesvirus 2, complete genome	94670	94694	-	CCCGGGGCCCCCCCGAACACCCCC	dsDNA
refseq|NC_006560|150715bp|Cercopithecine alphaherpesvirus 2, complete genome	95185	95213	-	CCCTGCCCCGGGCGCCCCGGGCTCGCCC	dsDNA
refseq|NC_006560|150715bp|Cercopithecine alphaherpesvirus 2, complete genome	96039	96063	+	GGGCGTGGGCGCGCGGGCGTCGGG	dsDNA
refseq|NC_006560|150715bp|Cercopithecine alphaherpesvirus 2, complete genome	96272	96306	-	CCCCCCGGTCTTCCCCACCCCACCCACCCCACCC	dsDNA
refseq|NC_006560|150715bp|Cercopithecine alphaherpesvirus 2, complete genome	96370	96399	+	GGGGGCGACCGGGGCGGAGGGGATGGGGG	dsDNA
refseq|NC_006560|150715bp|Cercopithecine alphaherpesvirus 2, complete genome	96972	97000	+	GGGGGGGCGGCGGGCGACGGGTCCCGGG	dsDNA
refseq|NC_006560|150715bp|Cercopithecine alphaherpesvirus 2, complete genome	97671	97696	+	GGGGCGGGGGCCGCGCGGGCCGGGG	dsDNA
refseq|NC_006560|150715bp|Cercopithecine alphaherpesvirus 2, complete genome	100734	100759	+	GGGCGGGGGCGGAACGGGGCGAGGG	dsDNA
refseq|NC_006560|150715bp|Cercopithecine alphaherpesvirus 2, complete genome	100811	100832	+	GGGGCGGGACGGGTCGGGGGG	dsDNA
refseq|NC_006560|150715bp|Cercopithecine alphaherpesvirus 2, complete genome	100941	100960	-	CCCCGCACCCCCCCCCCCC	dsDNA
refseq|NC_006560|150715bp|Cercopithecine alphaherpesvirus 2, complete genome	101443	101467	+	GGGGGGGGCGGGGGGGCGTCGGGG	dsDNA
refseq|NC_006560|150715bp|Cercopithecine alphaherpesvirus 2, complete genome	102458	102483	+	GGGCCGCCGGGGGGATGGGGACGGG	dsDNA
refseq|NC_006560|150715bp|Cercopithecine alphaherpesvirus 2, complete genome	102772	102798	-	CCCACCCCGACCCCGACCCCCGGCCC	dsDNA
refseq|NC_006560|150715bp|Cercopithecine alphaherpesvirus 2, complete genome	102823	102852	-	CCCCCATCCACCCGTCCCTCCCCTCCCCC	dsDNA
refseq|NC_006560|150715bp|Cercopithecine alphaherpesvirus 2, complete genome	103258	103291	+	GGGGGGTCCAGGGGGCCGTCGGGCTGGTGGGGG	dsDNA
refseq|NC_006560|150715bp|Cercopithecine alphaherpesvirus 2, complete genome	103413	103440	+	GGGTTGGGGGGGTCGCGGGGGGAGGGG	dsDNA
refseq|NC_006560|150715bp|Cercopithecine alphaherpesvirus 2, complete genome	103744	103771	+	GGGGTTTGGGTCTGGGGAATCGGCGGG	dsDNA
refseq|NC_006560|150715bp|Cercopithecine alphaherpesvirus 2, complete genome	104579	104599	+	GGGCTGGGCCGTCGGGCGGG	dsDNA
refseq|NC_006560|150715bp|Cercopithecine alphaherpesvirus 2, complete genome	104883	104907	-	CCCGCGCCCCCCCACGCCAACCCC	dsDNA
refseq|NC_006560|150715bp|Cercopithecine alphaherpesvirus 2, complete genome	105415	105431	-	CCCCCCCGGCCCTCCC	dsDNA
refseq|NC_006560|150715bp|Cercopithecine alphaherpesvirus 2, complete genome	105481	105510	+	GGGGCACGGGGGGGTTCGGGTCCACCGGG	dsDNA
refseq|NC_006560|150715bp|Cercopithecine alphaherpesvirus 2, complete genome	105579	105602	+	GGGGGCGGGCGCCGGGGGACGGG	dsDNA
refseq|NC_006560|150715bp|Cercopithecine alphaherpesvirus 2, complete genome	105759	105789	+	GGGGACCGCGGGGGTGACGGGGGCTGGGGG	dsDNA
refseq|NC_006560|150715bp|Cercopithecine alphaherpesvirus 2, complete genome	107841	107872	+	GGGAGACGGGGGCGCGGGGGCGGCACCGGGG	dsDNA
refseq|NC_006560|150715bp|Cercopithecine alphaherpesvirus 2, complete genome	110558	110584	-	CCCGGCGGCCCGGGCGCCCCGCCCCC	dsDNA
refseq|NC_006560|150715bp|Cercopithecine alphaherpesvirus 2, complete genome	110596	110616	-	CCCCTCCCCGTCCCCGCCCC	dsDNA
refseq|NC_006560|150715bp|Cercopithecine alphaherpesvirus 2, complete genome	111338	111364	-	CCCCGCCCCACCGCCCCGCCCGGCCC	dsDNA
refseq|NC_006560|150715bp|Cercopithecine alphaherpesvirus 2, complete genome	111469	111498	+	GGGACCGGGGCGCGGGGGCCGACGGGGGG	dsDNA
refseq|NC_006560|150715bp|Cercopithecine alphaherpesvirus 2, complete genome	112502	112525	-	CCCCGGCCCCTCCCACGATGCCC	dsDNA
refseq|NC_006560|150715bp|Cercopithecine alphaherpesvirus 2, complete genome	113228	113254	+	GGGAGAAAAGGGGAGGGGGGAGGGGG	dsDNA
refseq|NC_006560|150715bp|Cercopithecine alphaherpesvirus 2, complete genome	113318	113343	+	GGGGGTCGATGGGGGAGGGGGCGGG	dsDNA
refseq|NC_006560|150715bp|Cercopithecine alphaherpesvirus 2, complete genome	113498	113523	+	GGGGGGGGCGTGGGGGACGCGAGGG	dsDNA
refseq|NC_006560|150715bp|Cercopithecine alphaherpesvirus 2, complete genome	114167	114197	-	CCCCCCCATCCCCCCATCCCCCTCCCCCCC	dsDNA
refseq|NC_006560|150715bp|Cercopithecine alphaherpesvirus 2, complete genome	114199	114226	-	CCCCCTCCCCCCTCCCCCCTCCCCCCC	dsDNA
refseq|NC_006560|150715bp|Cercopithecine alphaherpesvirus 2, complete genome	114228	114257	-	CCCCCCATCCCCCCATCCCCCTCCCCCCC	dsDNA
refseq|NC_006560|150715bp|Cercopithecine alphaherpesvirus 2, complete genome	114259	114293	-	CCCCCCATCCCCCCATCCCCCTCCCCCTCCCCCC	dsDNA
refseq|NC_006560|150715bp|Cercopithecine alphaherpesvirus 2, complete genome	114294	114327	-	CCCCCCTCCCCCCTCCCCCTCCCCCTCCCCCCC	dsDNA
refseq|NC_006560|150715bp|Cercopithecine alphaherpesvirus 2, complete genome	114328	114362	-	CCCCCTCCCCTCCCCCTCCTCCCCCCCATCCCCC	dsDNA
refseq|NC_006560|150715bp|Cercopithecine alphaherpesvirus 2, complete genome	114363	114394	-	CCCCCCTCCTCCCCCTCCCCCCTCCTCCCCC	dsDNA
refseq|NC_006560|150715bp|Cercopithecine alphaherpesvirus 2, complete genome	114398	114424	-	CCCTCCTCCCCCTCCTCCCCATCCCC	dsDNA
refseq|NC_006560|150715bp|Cercopithecine alphaherpesvirus 2, complete genome	114465	114488	-	CCCCGGCCCCGAGCCCCGAGCCC	dsDNA
refseq|NC_006560|150715bp|Cercopithecine alphaherpesvirus 2, complete genome	114578	114614	+	GGGGGAGGAAGGGGGGGGGAAGGGACGGCAGGGGGG	dsDNA
refseq|NC_006560|150715bp|Cercopithecine alphaherpesvirus 2, complete genome	114987	115012	-	CCCCCGCCCCGCGGCCCCTCCTCCC	dsDNA
refseq|NC_006560|150715bp|Cercopithecine alphaherpesvirus 2, complete genome	115123	115145	-	CCCCCCCGCCCCGCGCGGGCCC	dsDNA
refseq|NC_006560|150715bp|Cercopithecine alphaherpesvirus 2, complete genome	115372	115398	-	CCCCCGGACCCCGGGCCCCGCCGCCC	dsDNA
refseq|NC_006560|150715bp|Cercopithecine alphaherpesvirus 2, complete genome	115539	115564	-	CCCGAGCGGACCCCGGCCCGGACCC	dsDNA
refseq|NC_006560|150715bp|Cercopithecine alphaherpesvirus 2, complete genome	115617	115639	+	GGGTTCCGGGCCGGGTGAGGGG	dsDNA
refseq|NC_006560|150715bp|Cercopithecine alphaherpesvirus 2, complete genome	115661	115690	-	CCCGGCCGGCCCGCGGCCCCGAGGCGCCC	dsDNA
refseq|NC_006560|150715bp|Cercopithecine alphaherpesvirus 2, complete genome	115696	115723	-	CCCGGCGGAGCCCGGCGCCCGGGCCCC	dsDNA
refseq|NC_006560|150715bp|Cercopithecine alphaherpesvirus 2, complete genome	115754	115771	-	CCCCCCCCCCCACACCC	dsDNA
refseq|NC_006560|150715bp|Cercopithecine alphaherpesvirus 2, complete genome	116179	116215	-	CCCCCGGCTCCCCGCACACGCCCGCGAACGCCCCCC	dsDNA
refseq|NC_006560|150715bp|Cercopithecine alphaherpesvirus 2, complete genome	116268	116295	-	CCCCACCCCCCCCCCCGCGGCGACCCC	dsDNA
refseq|NC_006560|150715bp|Cercopithecine alphaherpesvirus 2, complete genome	116470	116500	-	CCCCCCGACCACCCCATCTCCCCCCCGCCC	dsDNA
refseq|NC_006560|150715bp|Cercopithecine alphaherpesvirus 2, complete genome	116607	116641	-	CCCCCCTCCTCACCCCGACCTCCCCAGACCTCCC	dsDNA
refseq|NC_006560|150715bp|Cercopithecine alphaherpesvirus 2, complete genome	116680	116705	+	GGGCGCGTCGGGGAGAGGGAGGGGG	dsDNA
refseq|NC_006560|150715bp|Cercopithecine alphaherpesvirus 2, complete genome	116842	116874	-	CCCCCGCCGACCCCCGCCCCCCGTCCGCGCCC	dsDNA
refseq|NC_006560|150715bp|Cercopithecine alphaherpesvirus 2, complete genome	116966	116999	-	CCCCGCCCCCTCCCCTCCTCCCCGCAGACGCCC	dsDNA
refseq|NC_006560|150715bp|Cercopithecine alphaherpesvirus 2, complete genome	117018	117052	-	CCCGCGGCCGCCCCCGGCGCCCCCCGCCCCCCCC	dsDNA
refseq|NC_006560|150715bp|Cercopithecine alphaherpesvirus 2, complete genome	117260	117289	-	CCCCGCCCGCGCCCCCCTCTCCCCGCCCC	dsDNA
refseq|NC_006560|150715bp|Cercopithecine alphaherpesvirus 2, complete genome	117396	117420	-	CCCAGGCCCCCGACCCCCTTCCCC	dsDNA
refseq|NC_006560|150715bp|Cercopithecine alphaherpesvirus 2, complete genome	117579	117606	-	CCCTCGCCCGCCTTCCCCGCCTTCCCC	dsDNA
refseq|NC_006560|150715bp|Cercopithecine alphaherpesvirus 2, complete genome	117617	117645	-	CCCCGCCTTCCCCGCGACCCCCTTCCCC	dsDNA
refseq|NC_006560|150715bp|Cercopithecine alphaherpesvirus 2, complete genome	117656	117675	-	CCCGCCCACCCCCCTGCCC	dsDNA
refseq|NC_006560|150715bp|Cercopithecine alphaherpesvirus 2, complete genome	117686	117705	-	CCCGCCCACCCCCCTGCCC	dsDNA
refseq|NC_006560|150715bp|Cercopithecine alphaherpesvirus 2, complete genome	117794	117818	-	CCCCGGGCCCTGCCCCCTCTGCCC	dsDNA
refseq|NC_006560|150715bp|Cercopithecine alphaherpesvirus 2, complete genome	117852	117888	-	CCCATGTTCTCCCCGGCCGCGCCCCCGGCCCCCCCC	dsDNA
refseq|NC_006560|150715bp|Cercopithecine alphaherpesvirus 2, complete genome	117889	117917	-	CCCCCTCGCCCTCGGACCCCGAGACCCC	dsDNA
refseq|NC_006560|150715bp|Cercopithecine alphaherpesvirus 2, complete genome	117937	117968	-	CCCCCCCGACGGACCCCGGGCCCGCGCGCCC	dsDNA
refseq|NC_006560|150715bp|Cercopithecine alphaherpesvirus 2, complete genome	118194	118223	-	CCCCGGGGGAGCCCGCAGCCCCCGGCCCC	dsDNA
refseq|NC_006560|150715bp|Cercopithecine alphaherpesvirus 2, complete genome	118308	118338	-	CCCTGCGGGGCCCTCTGCCCCCCGGCCCCC	dsDNA
refseq|NC_006560|150715bp|Cercopithecine alphaherpesvirus 2, complete genome	118586	118615	-	CCCCCGCCCGCCCTGCGGCCCCTGCCCCC	dsDNA
refseq|NC_006560|150715bp|Cercopithecine alphaherpesvirus 2, complete genome	118982	119007	+	GGGCGGGGTCTCCCGGGTACTCGGG	dsDNA
refseq|NC_006560|150715bp|Cercopithecine alphaherpesvirus 2, complete genome	119022	119054	+	GGGGGCGGCCTCGGGGAGGCGGGAGCGGCGGG	dsDNA
refseq|NC_006560|150715bp|Cercopithecine alphaherpesvirus 2, complete genome	119566	119591	+	GGGCGCTTGCGGGCCTGGGTCTGGG	dsDNA
refseq|NC_006560|150715bp|Cercopithecine alphaherpesvirus 2, complete genome	119606	119627	+	GGGCCTGGGTCTGGGCCTGGG	dsDNA
refseq|NC_006560|150715bp|Cercopithecine alphaherpesvirus 2, complete genome	119666	119687	+	GGGCCTGGGCCTGGGCCTGGG	dsDNA
refseq|NC_006560|150715bp|Cercopithecine alphaherpesvirus 2, complete genome	119774	119795	+	GGGCCCGGGGCGGGGTCTGGG	dsDNA
refseq|NC_006560|150715bp|Cercopithecine alphaherpesvirus 2, complete genome	119846	119867	+	GGGCCAGGGCCTGGGCCAGGG	dsDNA
refseq|NC_006560|150715bp|Cercopithecine alphaherpesvirus 2, complete genome	119921	119946	+	GGGCCGGGGGCCGGGCCTGGGCGGG	dsDNA
refseq|NC_006560|150715bp|Cercopithecine alphaherpesvirus 2, complete genome	120134	120168	-	CCCTCCCTCTCCCCCCGCCCCCTCCCCCTCCCCC	dsDNA
refseq|NC_006560|150715bp|Cercopithecine alphaherpesvirus 2, complete genome	120244	120277	+	GGGGCCGGGCGGGGGGCTCTGGCGGGCGCCGGG	dsDNA
refseq|NC_006560|150715bp|Cercopithecine alphaherpesvirus 2, complete genome	120333	120363	+	GGGGTGGGGGGTGCGGGGGGGGCGGAGGGG	dsDNA
refseq|NC_006560|150715bp|Cercopithecine alphaherpesvirus 2, complete genome	120401	120431	-	CCCCTCCCCTCCCGCGGCCTCCCGCCACCC	dsDNA
refseq|NC_006560|150715bp|Cercopithecine alphaherpesvirus 2, complete genome	120523	120541	+	GGGCGGGCGGGGAGAGGG	dsDNA
refseq|NC_006560|150715bp|Cercopithecine alphaherpesvirus 2, complete genome	120874	120898	+	GGGGCGGGGGCGGGGGAGAGGGGG	dsDNA
refseq|NC_006560|150715bp|Cercopithecine alphaherpesvirus 2, complete genome	121107	121126	+	GGGGAGCGGGGGGGACGGG	dsDNA
refseq|NC_006560|150715bp|Cercopithecine alphaherpesvirus 2, complete genome	121186	121208	-	CCCCTTCCCCCCTCCCTCCCCC	dsDNA
refseq|NC_006560|150715bp|Cercopithecine alphaherpesvirus 2, complete genome	121270	121302	-	CCCCCAGGACCCCCAGGACCCCCAGGACCCCC	dsDNA
refseq|NC_006560|150715bp|Cercopithecine alphaherpesvirus 2, complete genome	121343	121369	+	GGGCTCCATGGGTCCGGGGAGCGGGG	dsDNA
refseq|NC_006560|150715bp|Cercopithecine alphaherpesvirus 2, complete genome	122252	122280	-	CCCGCCCCGGCCCGCCCCGGCCCAACCC	dsDNA
refseq|NC_006560|150715bp|Cercopithecine alphaherpesvirus 2, complete genome	123330	123373	+	GGGGGGGGTGCGTTTGGGGGGGCGCGTTTGGGGCGGGTCCGGG	dsDNA
refseq|NC_006560|150715bp|Cercopithecine alphaherpesvirus 2, complete genome	123381	123405	-	CCCCGCGCCCCGCGCCCCGCCCCC	dsDNA
refseq|NC_006560|150715bp|Cercopithecine alphaherpesvirus 2, complete genome	123454	123482	-	CCCGGCCCCGCCCCGCGGTCCCGGCCCC	dsDNA
refseq|NC_006560|150715bp|Cercopithecine alphaherpesvirus 2, complete genome	123628	123660	-	CCCCCTCTCGCCCCTCTCGCCCCTCTCGCCCC	dsDNA
refseq|NC_006560|150715bp|Cercopithecine alphaherpesvirus 2, complete genome	123687	123713	-	CCCGTGCGCCCGCCCCCCCCCGCCCC	dsDNA
refseq|NC_006560|150715bp|Cercopithecine alphaherpesvirus 2, complete genome	123839	123870	-	CCCCGGGTCCCCGGCGTCCCCCGCGCGCCCC	dsDNA
refseq|NC_006560|150715bp|Cercopithecine alphaherpesvirus 2, complete genome	123994	124025	-	CCCCGTCCCCCCCCGCGGCCCCGTCCCCCCC	dsDNA
refseq|NC_006560|150715bp|Cercopithecine alphaherpesvirus 2, complete genome	124029	124064	-	CCCCGTCCCCCCCCGCGGCCCCGTCCCCCCCCCCC	dsDNA
refseq|NC_006560|150715bp|Cercopithecine alphaherpesvirus 2, complete genome	124133	124160	-	CCCACGAGGCCCCGCGCGCGCCCGCCC	dsDNA
refseq|NC_006560|150715bp|Cercopithecine alphaherpesvirus 2, complete genome	124164	124192	-	CCCCCGCCCCCTCGCGCGCCCGCCCCCC	dsDNA
refseq|NC_006560|150715bp|Cercopithecine alphaherpesvirus 2, complete genome	124545	124583	-	CCCCGGCGGGGCCCCCGCGAAGCCCCCGCGAAGCCCCC	dsDNA
refseq|NC_006560|150715bp|Cercopithecine alphaherpesvirus 2, complete genome	124684	124713	-	CCCCCCGCGGCCCTCGCCCCCCGCGGCCC	dsDNA
refseq|NC_006560|150715bp|Cercopithecine alphaherpesvirus 2, complete genome	124716	124742	-	CCCCCCGCGGCCCTCGCCCCCCTCCC	dsDNA
refseq|NC_006560|150715bp|Cercopithecine alphaherpesvirus 2, complete genome	124856	124888	-	CCCCTCTCCCCTCTTCCCCCTCGCGCGCCCCC	dsDNA
refseq|NC_006560|150715bp|Cercopithecine alphaherpesvirus 2, complete genome	124958	124987	-	CCCCCTCTCCCCCTCTCCCCCTCTCCCCC	dsDNA
refseq|NC_006560|150715bp|Cercopithecine alphaherpesvirus 2, complete genome	124990	125019	-	CCCCCTCTCCCCCTCTCCCCCTCTCCCCC	dsDNA
refseq|NC_006560|150715bp|Cercopithecine alphaherpesvirus 2, complete genome	125022	125051	-	CCCCCTCTCCCCCTCCCCCCCTCCCCCCC	dsDNA
refseq|NC_006560|150715bp|Cercopithecine alphaherpesvirus 2, complete genome	125052	125080	-	CCCCCCCTCCCCCTCTCCCCCTCTCCCC	dsDNA
refseq|NC_006560|150715bp|Cercopithecine alphaherpesvirus 2, complete genome	125155	125178	+	GGGTCGCGGGCGGGGGTCGCGGG	dsDNA
refseq|NC_006560|150715bp|Cercopithecine alphaherpesvirus 2, complete genome	125265	125292	+	GGGCGGGGGCGGGGCTCGGGGCCGGGG	dsDNA
refseq|NC_006560|150715bp|Cercopithecine alphaherpesvirus 2, complete genome	126579	126606	+	GGGGGTCGGGCCCGCCGGGCGGGCGGG	dsDNA
refseq|NC_006560|150715bp|Cercopithecine alphaherpesvirus 2, complete genome	126619	126639	+	GGGCCGGGGGCGCGGGCGGG	dsDNA
refseq|NC_006560|150715bp|Cercopithecine alphaherpesvirus 2, complete genome	126673	126694	+	GGGCGGGCGGGCGGGCGCGGG	dsDNA
refseq|NC_006560|150715bp|Cercopithecine alphaherpesvirus 2, complete genome	126716	126736	+	GGGCGGGCGGCGGGCGCGGG	dsDNA
refseq|NC_006560|150715bp|Cercopithecine alphaherpesvirus 2, complete genome	128450	128475	+	GGGGCCCGGGCCGGGGCCGCGGGGG	dsDNA
refseq|NC_006560|150715bp|Cercopithecine alphaherpesvirus 2, complete genome	129093	129124	+	GGGGGCAGGGGGAAGGGCAGGGGGCAGGGGG	dsDNA
refseq|NC_006560|150715bp|Cercopithecine alphaherpesvirus 2, complete genome	129126	129155	+	GGGCAGGGGGCAGGGGGAAGGGCAGGGGG	dsDNA
refseq|NC_006560|150715bp|Cercopithecine alphaherpesvirus 2, complete genome	129157	129193	+	GGGGGAAGGGCAGGGGGCAGGGGGAAGGGCAGGGGG	dsDNA
refseq|NC_006560|150715bp|Cercopithecine alphaherpesvirus 2, complete genome	129195	129231	+	GGGGGAAGGGCAGGGGGCAGGGGGAAGGGCAGGGGG	dsDNA
refseq|NC_006560|150715bp|Cercopithecine alphaherpesvirus 2, complete genome	129233	129269	+	GGGGGAAGGGCAGGGGGCAGGGGGAAGGGCAGGGGG	dsDNA
refseq|NC_006560|150715bp|Cercopithecine alphaherpesvirus 2, complete genome	129271	129307	+	GGGGGAAGGGCAGGGGGCAGGGGGAAGGGCAGGGGG	dsDNA
refseq|NC_006560|150715bp|Cercopithecine alphaherpesvirus 2, complete genome	129309	129338	+	GGGGGAAGGGCAGGGGGCAGGGGGAAGGG	dsDNA
refseq|NC_006560|150715bp|Cercopithecine alphaherpesvirus 2, complete genome	129645	129663	-	CCCCGCCCCGGCCCGCCC	dsDNA
refseq|NC_006560|150715bp|Cercopithecine alphaherpesvirus 2, complete genome	129674	129696	-	CCCGCCGCCCCGCCCTTCCCCC	dsDNA
refseq|NC_006560|150715bp|Cercopithecine alphaherpesvirus 2, complete genome	129841	129871	+	GGGGGCTCGGGGGGACGGGGGCTCGGGGGG	dsDNA
refseq|NC_006560|150715bp|Cercopithecine alphaherpesvirus 2, complete genome	129873	129902	+	GGGGGCTCGGGGGCTCGGGGGGACGGGGG	dsDNA
refseq|NC_006560|150715bp|Cercopithecine alphaherpesvirus 2, complete genome	129905	129934	+	GGGGGCTCGGGGGCTCGGGGGCTCGGGGG	dsDNA
refseq|NC_006560|150715bp|Cercopithecine alphaherpesvirus 2, complete genome	129937	129966	+	GGGGGCTCGGGGGCTCGGGGGCTCGGGGG	dsDNA
refseq|NC_006560|150715bp|Cercopithecine alphaherpesvirus 2, complete genome	130289	130317	+	GGGTGCGCGGGGGTCTCCGGGTGGCGGG	dsDNA
refseq|NC_006560|150715bp|Cercopithecine alphaherpesvirus 2, complete genome	131382	131410	+	GGGGGGCGGGGAGAGGGGCGAAGGGGGG	dsDNA
refseq|NC_006560|150715bp|Cercopithecine alphaherpesvirus 2, complete genome	131718	131748	-	CCCGCGACGCCCGGCGGCCCGCCGGGCCCC	dsDNA
refseq|NC_006560|150715bp|Cercopithecine alphaherpesvirus 2, complete genome	131949	131977	+	GGGTGGTTGTGGGCCGTCGGGAAGGGGG	dsDNA
refseq|NC_006560|150715bp|Cercopithecine alphaherpesvirus 2, complete genome	132156	132181	+	GGGCGCGGGCGCGGGCCGCAGAGGG	dsDNA
refseq|NC_006560|150715bp|Cercopithecine alphaherpesvirus 2, complete genome	132987	133017	-	CCCACGACCCCCCCGGGCCCCACGGCGCCC	dsDNA
refseq|NC_006560|150715bp|Cercopithecine alphaherpesvirus 2, complete genome	133563	133584	-	CCCGCGCCCGCTCCCGCCCCC	dsDNA
refseq|NC_006560|150715bp|Cercopithecine alphaherpesvirus 2, complete genome	134904	134936	-	CCCTGCCGGCCCCCGGGCCCGGAGTCGCCCCC	dsDNA
refseq|NC_006560|150715bp|Cercopithecine alphaherpesvirus 2, complete genome	134962	134995	-	CCCCGTGCCGGCCCGCCGCCCCTGCGGCGCCCC	dsDNA
refseq|NC_006560|150715bp|Cercopithecine alphaherpesvirus 2, complete genome	135780	135804	-	CCCCAGGGGCCCCGACCCGGGCCC	dsDNA
refseq|NC_006560|150715bp|Cercopithecine alphaherpesvirus 2, complete genome	135817	135836	-	CCCCGCCCCCCCGGCGCCC	dsDNA
refseq|NC_006560|150715bp|Cercopithecine alphaherpesvirus 2, complete genome	135882	135912	-	CCCCCGAGCCCCCCGACGGAGCCCGTGCCC	dsDNA
refseq|NC_006560|150715bp|Cercopithecine alphaherpesvirus 2, complete genome	135913	135949	-	CCCCCACCCCTCCCGCCGAGCCCCCCCACCAACCCC	dsDNA
refseq|NC_006560|150715bp|Cercopithecine alphaherpesvirus 2, complete genome	136476	136499	-	CCCCGCCCGACCACCCCACGCCC	dsDNA
refseq|NC_006560|150715bp|Cercopithecine alphaherpesvirus 2, complete genome	136742	136777	+	GGGGGCTATGGCGGGCCTGCGGGGTGCGGGTGGGG	dsDNA
refseq|NC_006560|150715bp|Cercopithecine alphaherpesvirus 2, complete genome	139566	139605	-	CCCGCTGAGCCCCCCCCCCCCGCCCTCCTCCGCCCCCCC	dsDNA
refseq|NC_006560|150715bp|Cercopithecine alphaherpesvirus 2, complete genome	139666	139691	+	GGGGTCGGGGCGCCGGGGGAGGGGG	dsDNA
refseq|NC_006560|150715bp|Cercopithecine alphaherpesvirus 2, complete genome	140194	140221	-	CCCGACGGGGCCCCCGCCCCGGGCCCC	dsDNA
refseq|NC_006560|150715bp|Cercopithecine alphaherpesvirus 2, complete genome	140465	140497	-	CCCACCCCTACCCCTACCCCCACCCCCACCCC	dsDNA
refseq|NC_006560|150715bp|Cercopithecine alphaherpesvirus 2, complete genome	141681	141706	+	GGGTGCGGGGCGCGCTCGGGCTGGG	dsDNA
refseq|NC_006560|150715bp|Cercopithecine alphaherpesvirus 2, complete genome	141823	141848	-	CCCCCACCCCAGACCGACCCCGCCC	dsDNA
refseq|NC_006560|150715bp|Cercopithecine alphaherpesvirus 2, complete genome	142250	142267	+	GGGACGGGGGGGATGGG	dsDNA
refseq|NC_006560|150715bp|Cercopithecine alphaherpesvirus 2, complete genome	142422	142442	+	GGGCGGGGGAGGGCACGGGG	dsDNA
refseq|NC_006560|150715bp|Cercopithecine alphaherpesvirus 2, complete genome	142482	142510	-	CCCCTCCCCCCGCCGAATCCCTCTCCCC	dsDNA
refseq|NC_006560|150715bp|Cercopithecine alphaherpesvirus 2, complete genome	143269	143300	+	GGGGCTGCCTGGGGTCCCGGGGCCGGCGGGG	dsDNA
refseq|NC_006560|150715bp|Cercopithecine alphaherpesvirus 2, complete genome	143326	143357	+	GGGGTCGGGGCTCGCGAGGGGCGCGCGAGGG	dsDNA
refseq|NC_006560|150715bp|Cercopithecine alphaherpesvirus 2, complete genome	143505	143533	+	GGGGCCGCGGGCCCGCGGGGGCGGGGGG	dsDNA
refseq|NC_006560|150715bp|Cercopithecine alphaherpesvirus 2, complete genome	143873	143904	-	CCCCCCGGTCCCCCCGAGCCCCCGAGCCCCC	dsDNA
refseq|NC_006560|150715bp|Cercopithecine alphaherpesvirus 2, complete genome	143907	143937	-	CCCCCCGAGCCCCCGAGCCCCCGAGCCCCC	dsDNA
refseq|NC_006560|150715bp|Cercopithecine alphaherpesvirus 2, complete genome	143940	143971	-	CCCCCCGAGCCCCCGAGCCCCCGGTCCCCCC	dsDNA
refseq|NC_006560|150715bp|Cercopithecine alphaherpesvirus 2, complete genome	143974	144004	-	CCCCCGGTCCCCCCGAGCCCCCGAGCCCCC	dsDNA
refseq|NC_006560|150715bp|Cercopithecine alphaherpesvirus 2, complete genome	144007	144038	-	CCCCCCGAGCCCCCGAGCCCCCGGTCCCCCC	dsDNA
refseq|NC_006560|150715bp|Cercopithecine alphaherpesvirus 2, complete genome	144041	144071	-	CCCCCGAGCCCCCGGTCCCCCCGAGCCCCC	dsDNA
refseq|NC_006560|150715bp|Cercopithecine alphaherpesvirus 2, complete genome	144074	144103	-	CCCCCGGTCCCCCGAGCCCCCGAGCCCCC	dsDNA
refseq|NC_006560|150715bp|Cercopithecine alphaherpesvirus 2, complete genome	144106	144135	-	CCCCCGTCCCCCCGAGCCCCCGAGCCCCC	dsDNA
refseq|NC_006560|150715bp|Cercopithecine alphaherpesvirus 2, complete genome	144137	144167	-	CCCCCCGAGCCCCCGTCCCCCCGAGCCCCC	dsDNA
refseq|NC_006560|150715bp|Cercopithecine alphaherpesvirus 2, complete genome	144312	144334	+	GGGGGAAGGGCGGGGCGGCGGG	dsDNA
refseq|NC_006560|150715bp|Cercopithecine alphaherpesvirus 2, complete genome	144345	144363	+	GGGCGGGCCGGGGCGGGG	dsDNA
refseq|NC_006560|150715bp|Cercopithecine alphaherpesvirus 2, complete genome	144670	144699	-	CCCTTCCCCCTGCCCCCTGCCCTTCCCCC	dsDNA
refseq|NC_006560|150715bp|Cercopithecine alphaherpesvirus 2, complete genome	144701	144737	-	CCCCCTGCCCTTCCCCCTGCCCCCTGCCCTTCCCCC	dsDNA
refseq|NC_006560|150715bp|Cercopithecine alphaherpesvirus 2, complete genome	144739	144775	-	CCCCCTGCCCTTCCCCCTGCCCCCTGCCCTTCCCCC	dsDNA
refseq|NC_006560|150715bp|Cercopithecine alphaherpesvirus 2, complete genome	144777	144813	-	CCCCCTGCCCTTCCCCCTGCCCCCTGCCCTTCCCCC	dsDNA
refseq|NC_006560|150715bp|Cercopithecine alphaherpesvirus 2, complete genome	144815	144851	-	CCCCCTGCCCTTCCCCCTGCCCCCTGCCCTTCCCCC	dsDNA
refseq|NC_006560|150715bp|Cercopithecine alphaherpesvirus 2, complete genome	144853	144882	-	CCCCCTGCCCTTCCCCCTGCCCCCTGCCC	dsDNA
refseq|NC_006560|150715bp|Cercopithecine alphaherpesvirus 2, complete genome	144884	144915	-	CCCCCTGCCCCCTGCCCTTCCCCCTGCCCCC	dsDNA
refseq|NC_006560|150715bp|Cercopithecine alphaherpesvirus 2, complete genome	145533	145558	-	CCCCCGCGGCCCCGGCCCGGGCCCC	dsDNA
refseq|NC_006560|150715bp|Cercopithecine alphaherpesvirus 2, complete genome	147272	147292	-	CCCGCGCCCGCCGCCCGCCC	dsDNA
refseq|NC_006560|150715bp|Cercopithecine alphaherpesvirus 2, complete genome	147314	147335	-	CCCGCGCCCGCCCGCCCGCCC	dsDNA
refseq|NC_006560|150715bp|Cercopithecine alphaherpesvirus 2, complete genome	147369	147389	-	CCCGCCCGCGCCCCCGGCCC	dsDNA
refseq|NC_006560|150715bp|Cercopithecine alphaherpesvirus 2, complete genome	147402	147429	-	CCCGCCCGCCCGGCGGGCCCGACCCCC	dsDNA
refseq|NC_006560|150715bp|Cercopithecine alphaherpesvirus 2, complete genome	148716	148743	-	CCCCGGCCCCGAGCCCCGCCCCCGCCC	dsDNA
refseq|NC_006560|150715bp|Cercopithecine alphaherpesvirus 2, complete genome	148830	148853	-	CCCGCGACCCCCGCCCGCGACCC	dsDNA
refseq|NC_006560|150715bp|Cercopithecine alphaherpesvirus 2, complete genome	148928	148956	+	GGGGAGAGGGGGAGAGGGGGAGGGGGGG	dsDNA
refseq|NC_006560|150715bp|Cercopithecine alphaherpesvirus 2, complete genome	148957	148986	+	GGGGGGGAGGGGGGGAGGGGGAGAGGGGG	dsDNA
refseq|NC_006560|150715bp|Cercopithecine alphaherpesvirus 2, complete genome	148989	149018	+	GGGGGAGAGGGGGAGAGGGGGAGAGGGGG	dsDNA
refseq|NC_006560|150715bp|Cercopithecine alphaherpesvirus 2, complete genome	149021	149050	+	GGGGGAGAGGGGGAGAGGGGGAGAGGGGG	dsDNA
refseq|NC_006560|150715bp|Cercopithecine alphaherpesvirus 2, complete genome	149120	149152	+	GGGGGCGCGCGAGGGGGAAGAGGGGAGAGGGG	dsDNA
refseq|NC_006560|150715bp|Cercopithecine alphaherpesvirus 2, complete genome	149266	149292	+	GGGAGGGGGGCGAGGGCCGCGGGGGG	dsDNA
refseq|NC_006560|150715bp|Cercopithecine alphaherpesvirus 2, complete genome	149295	149324	+	GGGCCGCGGGGGGCGAGGGCCGCGGGGGG	dsDNA
refseq|NC_006560|150715bp|Cercopithecine alphaherpesvirus 2, complete genome	149425	149463	+	GGGGGCTTCGCGGGGGCTTCGCGGGGGCCCCGCCGGGG	dsDNA
refseq|NC_006560|150715bp|Cercopithecine alphaherpesvirus 2, complete genome	149816	149844	+	GGGGGGCGGGCGCGCGAGGGGGCGGGGG	dsDNA
refseq|NC_006560|150715bp|Cercopithecine alphaherpesvirus 2, complete genome	149848	149875	+	GGGCGGGCGCGCGCGGGGCCTCGTGGG	dsDNA
refseq|NC_006560|150715bp|Cercopithecine alphaherpesvirus 2, complete genome	149944	149979	+	GGGGGGGGGGGACGGGGCCGCGGGGGGGGACGGGG	dsDNA
refseq|NC_006560|150715bp|Cercopithecine alphaherpesvirus 2, complete genome	149983	150014	+	GGGGGGGACGGGGCCGCGGGGGGGGACGGGG	dsDNA
refseq|NC_006560|150715bp|Cercopithecine alphaherpesvirus 2, complete genome	150138	150169	+	GGGGCGCGCGGGGGACGCCGGGGACCCGGGG	dsDNA
refseq|NC_006560|150715bp|Cercopithecine alphaherpesvirus 2, complete genome	150295	150321	+	GGGGCGGGGGGGGGCGGGCGCACGGG	dsDNA
refseq|NC_006560|150715bp|Cercopithecine alphaherpesvirus 2, complete genome	150348	150380	+	GGGGCGAGAGGGGCGAGAGGGGCGAGAGGGGG	dsDNA
refseq|NC_006560|150715bp|Cercopithecine alphaherpesvirus 2, complete genome	150526	150554	+	GGGGCCGGGACCGCGGGGCGGGGCCGGG	dsDNA
refseq|NC_006560|150715bp|Cercopithecine alphaherpesvirus 2, complete genome	150603	150627	+	GGGGGCGGGGCGCGGGGCGCGGGG	dsDNA
refseq|NC_006560|150715bp|Cercopithecine alphaherpesvirus 2, complete genome	150635	150678	-	CCCGGACCCGCCCCAAACGCGCCCCCCCAAACGCACCCCCCCC	dsDNA
refseq|NC_002686|124784bp|Cercopithecine alphaherpesvirus 9, complete genome	73	104	+	GGGGCGCAGTGGGGGTTGGGTTGTATGGGGG	dsDNA
refseq|NC_002686|124784bp|Cercopithecine alphaherpesvirus 9, complete genome	656	679	-	CCCCCGGCCCACAGAGCCCGCCC	dsDNA
refseq|NC_002686|124784bp|Cercopithecine alphaherpesvirus 9, complete genome	796	822	-	CCCACCGCCCGTCTACCCCTCCGCCC	dsDNA
refseq|NC_002686|124784bp|Cercopithecine alphaherpesvirus 9, complete genome	42541	42577	-	CCCCCCTCTCAGCCCCCCTCTCAGCCCTCTCAGCCC	dsDNA
refseq|NC_002686|124784bp|Cercopithecine alphaherpesvirus 9, complete genome	42583	42616	-	CCCTCTCAGCCCTCTCAGCCCCCCTCTCAGCCC	dsDNA
refseq|NC_002686|124784bp|Cercopithecine alphaherpesvirus 9, complete genome	42682	42712	-	CCCTCTCAGCCCTCTCAGCCCTCTCAGCCC	dsDNA
refseq|NC_002686|124784bp|Cercopithecine alphaherpesvirus 9, complete genome	42718	42748	-	CCCTCTCAGCCCTCTCAGCCCTCTCAGCCC	dsDNA
refseq|NC_002686|124784bp|Cercopithecine alphaherpesvirus 9, complete genome	104764	104790	-	CCCCCCCCGGCCCTCTCCCGGGTCCC	dsDNA
refseq|NC_002686|124784bp|Cercopithecine alphaherpesvirus 9, complete genome	104987	105012	-	CCCCGCCCACTCCACCCGGCCCCCC	dsDNA
refseq|NC_002686|124784bp|Cercopithecine alphaherpesvirus 9, complete genome	109818	109848	+	GGGGAAGAGGGGGGACGGGGGAGAGGGGGG	dsDNA
refseq|NC_002686|124784bp|Cercopithecine alphaherpesvirus 9, complete genome	109850	109880	+	GGGGGAGAGGGGGGACGGGGGAGAGGGGGG	dsDNA
refseq|NC_002686|124784bp|Cercopithecine alphaherpesvirus 9, complete genome	109882	109912	+	GGGGGAGAGGGGGGACGGGGGAGAGGGGGG	dsDNA
refseq|NC_002686|124784bp|Cercopithecine alphaherpesvirus 9, complete genome	109914	109942	+	GGGGGAGAGGGGGGACGGGGGAGAGGGG	dsDNA
refseq|NC_002686|124784bp|Cercopithecine alphaherpesvirus 9, complete genome	110703	110727	+	GGGCATCGGGACGGGTTACAAGGG	dsDNA
refseq|NC_002686|124784bp|Cercopithecine alphaherpesvirus 9, complete genome	118823	118847	-	CCCTTGTAACCCGTCCCGATGCCC	dsDNA
refseq|NC_002686|124784bp|Cercopithecine alphaherpesvirus 9, complete genome	119608	119636	-	CCCCTCTCCCCCGTCCCCCCTCTCCCCC	dsDNA
refseq|NC_002686|124784bp|Cercopithecine alphaherpesvirus 9, complete genome	119638	119668	-	CCCCCCTCTCCCCCGTCCCCCCTCTCCCCC	dsDNA
refseq|NC_002686|124784bp|Cercopithecine alphaherpesvirus 9, complete genome	119670	119700	-	CCCCCCTCTCCCCCGTCCCCCCTCTCCCCC	dsDNA
refseq|NC_002686|124784bp|Cercopithecine alphaherpesvirus 9, complete genome	119702	119732	-	CCCCCCTCTCCCCCGTCCCCCCTCTTCCCC	dsDNA
refseq|NC_002686|124784bp|Cercopithecine alphaherpesvirus 9, complete genome	124538	124563	+	GGGGGGCCGGGTGGAGTGGGCGGGG	dsDNA
refseq|NC_002686|124784bp|Cercopithecine alphaherpesvirus 9, complete genome	124760	124784	+	GGGACCCGGGAGAGGGCCGGGGGG	dsDNA
refseq|NC_012783|226205bp|Cercopithecine betaherpesvirus 5, complete genome	578	612	+	GGGGGGAGGTCGGGGGGCCGGGGGGTTTCGCGGG	dsDNA
refseq|NC_012783|226205bp|Cercopithecine betaherpesvirus 5, complete genome	11665	11689	-	CCCACACAACCCCCTCCCACACCC	dsDNA
refseq|NC_012783|226205bp|Cercopithecine betaherpesvirus 5, complete genome	47090	47118	-	CCCCCAAGAGGCCCAGCCCATACCTCCC	dsDNA
refseq|NC_012783|226205bp|Cercopithecine betaherpesvirus 5, complete genome	67732	67752	-	CCCCTTCCCTACCCTGCCCC	dsDNA
refseq|NC_012783|226205bp|Cercopithecine betaherpesvirus 5, complete genome	86685	86714	-	CCCCTCACCCCCCAAACCCCCCTCTCCCC	dsDNA
refseq|NC_012783|226205bp|Cercopithecine betaherpesvirus 5, complete genome	86942	86963	-	CCCATCCCCCACCCCAGACCC	dsDNA
refseq|NC_012783|226205bp|Cercopithecine betaherpesvirus 5, complete genome	87331	87368	-	CCCCCTCCCCCACCCGACCCTCCCCCACCTTCCCCCC	dsDNA
refseq|NC_012783|226205bp|Cercopithecine betaherpesvirus 5, complete genome	128413	128435	-	CCCATTTCCCGCCCTGCTCCCC	dsDNA
refseq|NC_012783|226205bp|Cercopithecine betaherpesvirus 5, complete genome	135548	135570	-	CCCCGGGTTCCCGCCCGTCCCC	dsDNA
refseq|NC_012783|226205bp|Cercopithecine betaherpesvirus 5, complete genome	137856	137882	+	GGGAATGGGCTCGAGGGTGGACAGGG	dsDNA
refseq|NC_012783|226205bp|Cercopithecine betaherpesvirus 5, complete genome	147093	147123	+	GGGTGTCTGGGGGGCCCGAGGGCATGCGGG	dsDNA
refseq|NC_012783|226205bp|Cercopithecine betaherpesvirus 5, complete genome	186125	186152	-	CCCCCCGTCCCGCGAACCCCCCTCCCC	dsDNA
refseq|NC_012783|226205bp|Cercopithecine betaherpesvirus 5, complete genome	187455	187473	-	CCCTCGCCCTCCCCACCC	dsDNA
refseq|NC_012783|226205bp|Cercopithecine betaherpesvirus 5, complete genome	187517	187540	-	CCCCGCCACCCTCTCCCGCGCCC	dsDNA
refseq|NC_012783|226205bp|Cercopithecine betaherpesvirus 5, complete genome	212188	212214	-	CCCTGACCCCTCTGGGCCCGGGGCCC	dsDNA
refseq|NC_012783|226205bp|Cercopithecine betaherpesvirus 5, complete genome	225645	225679	+	GGGGGGAGGTCGGGGGGCCGGGGGGTTTCGCGGG	dsDNA
refseq|NC_034834|33945bp|Cervid adenovirus 1, complete genome	129	148	+	GGGGCGGGCCGCGGGCGGG	dsDNA
refseq|NC_034834|33945bp|Cervid adenovirus 1, complete genome	8751	8775	+	GGGCTGGGTGAAGGGGGAGCAGGG	dsDNA
refseq|NC_034834|33945bp|Cervid adenovirus 1, complete genome	11256	11278	-	CCCCCCCCGCCCGATCCGACCC	dsDNA
refseq|NC_034834|33945bp|Cervid adenovirus 1, complete genome	22720	22755	-	CCCACATCCACCCCCGAGGCGCCCAGCGCTCCCCC	dsDNA
refseq|NC_034834|33945bp|Cervid adenovirus 1, complete genome	22980	23005	-	CCCCGATGGACCCATCGCCCGCCCC	dsDNA
refseq|NC_034834|33945bp|Cervid adenovirus 1, complete genome	33798	33818	-	CCCCGCCCGCGGCCCGCCCC	dsDNA
refseq|NC_020065|4899bp|Chaerephon polyomavirus 1, complete genome	4050	4077	+	GGGAGGTAGAGGGGGTGGGTTCGGGGG	dsDNA
refseq|NC_017825|36711bp|Chimpanzee adenovirus Y25, complete genome	3041	3064	-	CCCATGCCCGCAAGCCCTGGCCC	dsDNA
refseq|NC_017825|36711bp|Chimpanzee adenovirus Y25, complete genome	5894	5917	+	GGGGGGGTATAAAAGGGGGCGGG	dsDNA
refseq|NC_017825|36711bp|Chimpanzee adenovirus Y25, complete genome	9634	9659	+	GGGTCATGTTGGGGAGCGGGGCGGG	dsDNA
refseq|NC_017825|36711bp|Chimpanzee adenovirus Y25, complete genome	31248	31282	-	CCCCCCTATCCCTCAAATCCCCCACCCAGTCCCC	dsDNA
refseq|NC_023677|153158bp|Chimpanzee herpesvirus strain 105640, complete genome	143	167	-	CCCGCGGGCCCCCGCCCCGCGCCC	dsDNA
refseq|NC_023677|153158bp|Chimpanzee herpesvirus strain 105640, complete genome	225	260	-	CCCCCACTTTCGCCCCCCCCCAAAAACACCCCCCC	dsDNA
refseq|NC_023677|153158bp|Chimpanzee herpesvirus strain 105640, complete genome	952	981	-	CCCCCGCCGTCCCCGCCCGCGGACGCCCC	dsDNA
refseq|NC_023677|153158bp|Chimpanzee herpesvirus strain 105640, complete genome	1013	1040	-	CCCTGCCTCCCCCTGCCCGCCTGACCC	dsDNA
refseq|NC_023677|153158bp|Chimpanzee herpesvirus strain 105640, complete genome	1041	1069	-	CCCCCTCCGACCCTGCCTCCCCCTGCCC	dsDNA
refseq|NC_023677|153158bp|Chimpanzee herpesvirus strain 105640, complete genome	1075	1102	-	CCCTCCCCCTCCGACCCTGCCTCCCCC	dsDNA
refseq|NC_023677|153158bp|Chimpanzee herpesvirus strain 105640, complete genome	1104	1130	-	CCCGCCTGACCCTCCCCCTCCGACCC	dsDNA
refseq|NC_023677|153158bp|Chimpanzee herpesvirus strain 105640, complete genome	1135	1160	-	CCCCCTGCCCGCCTGACCCTCCCCC	dsDNA
refseq|NC_023677|153158bp|Chimpanzee herpesvirus strain 105640, complete genome	1165	1192	-	CCCTGCCTCCCCCTGCCCGCCTGACCC	dsDNA
refseq|NC_023677|153158bp|Chimpanzee herpesvirus strain 105640, complete genome	1193	1221	-	CCCCCTCCGACCCTGCCTCCCCCTGCCC	dsDNA
refseq|NC_023677|153158bp|Chimpanzee herpesvirus strain 105640, complete genome	1227	1254	-	CCCTCCCCCTCCGACCCTGCCTCCCCC	dsDNA
refseq|NC_023677|153158bp|Chimpanzee herpesvirus strain 105640, complete genome	1256	1283	-	CCCGCCTGACCCTGCCTCCCCCTGCCC	dsDNA
refseq|NC_023677|153158bp|Chimpanzee herpesvirus strain 105640, complete genome	1454	1475	-	CCCGCGCCCGAGCCCGAGCCC	dsDNA
refseq|NC_023677|153158bp|Chimpanzee herpesvirus strain 105640, complete genome	1519	1545	+	GGGTCCGCCGGGTCCGGGCCGTCGGG	dsDNA
refseq|NC_023677|153158bp|Chimpanzee herpesvirus strain 105640, complete genome	2564	2593	+	GGGGTGGTCGCGGGCGGTGGGTTCGGGGG	dsDNA
refseq|NC_023677|153158bp|Chimpanzee herpesvirus strain 105640, complete genome	2780	2811	+	GGGGGGCGGGGAAAGGGGGGAAGACGAGGGG	dsDNA
refseq|NC_023677|153158bp|Chimpanzee herpesvirus strain 105640, complete genome	2883	2899	+	GGGCGGGATGGGGGGG	dsDNA
refseq|NC_023677|153158bp|Chimpanzee herpesvirus strain 105640, complete genome	3197	3225	+	GGGGGCGGGCCCGAGGGGGAAGGAGGGG	dsDNA
refseq|NC_023677|153158bp|Chimpanzee herpesvirus strain 105640, complete genome	3564	3590	-	CCCTGTCGCCCGCCCCCCCGTGGCCC	dsDNA
refseq|NC_023677|153158bp|Chimpanzee herpesvirus strain 105640, complete genome	3647	3669	+	GGGGCGGGGAGGGAGGGGCGGG	dsDNA
refseq|NC_023677|153158bp|Chimpanzee herpesvirus strain 105640, complete genome	3886	3912	+	GGGCGGGGATGGGGTCGGGGTCGGGG	dsDNA
refseq|NC_023677|153158bp|Chimpanzee herpesvirus strain 105640, complete genome	4425	4451	+	GGGTCGGGAGGGCCGGGTGCGGAGGG	dsDNA
refseq|NC_023677|153158bp|Chimpanzee herpesvirus strain 105640, complete genome	4548	4568	+	GGGTCGGGCTCGGGCTCGGG	dsDNA
refseq|NC_023677|153158bp|Chimpanzee herpesvirus strain 105640, complete genome	5476	5504	+	GGGGGGAGGGGGGAGGGGGGAGGGGGGG	dsDNA
refseq|NC_023677|153158bp|Chimpanzee herpesvirus strain 105640, complete genome	5540	5559	+	GGGCGGGCGGGCGGGTGGG	dsDNA
refseq|NC_023677|153158bp|Chimpanzee herpesvirus strain 105640, complete genome	5724	5743	+	GGGCGCCGGGGAGGGGGGG	dsDNA
refseq|NC_023677|153158bp|Chimpanzee herpesvirus strain 105640, complete genome	5868	5892	+	GGGGGTGGTGGGTCGGGTGGTGGG	dsDNA
refseq|NC_023677|153158bp|Chimpanzee herpesvirus strain 105640, complete genome	6005	6029	+	GGGAGGGTGGGGGGAGCGGGAGGG	dsDNA
refseq|NC_023677|153158bp|Chimpanzee herpesvirus strain 105640, complete genome	6135	6164	+	GGGGGGAAGGGGAGGGGGGGGAGCGAGGG	dsDNA
refseq|NC_023677|153158bp|Chimpanzee herpesvirus strain 105640, complete genome	6270	6303	-	CCCCCAGCCCGGCCCCGCCCCGCCCACACACCC	dsDNA
refseq|NC_023677|153158bp|Chimpanzee herpesvirus strain 105640, complete genome	6304	6331	-	CCCCGGCACGCCCACCCCTCCTTACCC	dsDNA
refseq|NC_023677|153158bp|Chimpanzee herpesvirus strain 105640, complete genome	6466	6492	-	CCCTAGCGGCCCCGGCCCCCCGGCCC	dsDNA
refseq|NC_023677|153158bp|Chimpanzee herpesvirus strain 105640, complete genome	6681	6710	+	GGGGGGGGGGGGGGGGGTGGGTGAAAGGG	dsDNA
refseq|NC_023677|153158bp|Chimpanzee herpesvirus strain 105640, complete genome	7104	7126	+	GGGGGGGGGGGGAAGGGGGGGG	dsDNA
refseq|NC_023677|153158bp|Chimpanzee herpesvirus strain 105640, complete genome	8174	8202	-	CCCCCCCCCTCCCCCCGCCACCCAACCC	dsDNA
refseq|NC_023677|153158bp|Chimpanzee herpesvirus strain 105640, complete genome	8203	8233	-	CCCAACCCACCCAACCCACCCAACCCACCC	dsDNA
refseq|NC_023677|153158bp|Chimpanzee herpesvirus strain 105640, complete genome	8235	8261	-	CCCACTCCCCTGCTCCCCTGCTCCCC	dsDNA
refseq|NC_023677|153158bp|Chimpanzee herpesvirus strain 105640, complete genome	8265	8293	-	CCCCTGCTCCCCTGCTCCCCTGCTCCCC	dsDNA
refseq|NC_023677|153158bp|Chimpanzee herpesvirus strain 105640, complete genome	8297	8325	-	CCCCTGCTCCCCTGCTCCCCTGCTCCCC	dsDNA
refseq|NC_023677|153158bp|Chimpanzee herpesvirus strain 105640, complete genome	8329	8357	-	CCCCTGCTCCCCTGCTCCCCGCTTGCCC	dsDNA
refseq|NC_023677|153158bp|Chimpanzee herpesvirus strain 105640, complete genome	8616	8642	+	GGGTGCGGGGTGGGGGTGGTGGGGGG	dsDNA
refseq|NC_023677|153158bp|Chimpanzee herpesvirus strain 105640, complete genome	8804	8835	+	GGGGTGGCGGGGGGTGGCGGGGGGCGGTGGG	dsDNA
refseq|NC_023677|153158bp|Chimpanzee herpesvirus strain 105640, complete genome	8927	8965	+	GGGGGGGGGGCCCGTTCGGGGAGGGAGGGCGGTGGGGG	dsDNA
refseq|NC_023677|153158bp|Chimpanzee herpesvirus strain 105640, complete genome	9053	9074	+	GGGAACGCCGGGGGGGGGGGG	dsDNA
refseq|NC_023677|153158bp|Chimpanzee herpesvirus strain 105640, complete genome	9114	9129	+	GGGCGGGGGGGGGGG	dsDNA
refseq|NC_023677|153158bp|Chimpanzee herpesvirus strain 105640, complete genome	9194	9220	+	GGGGAGAGGGGAGGGGAGGAGAGGGG	dsDNA
refseq|NC_023677|153158bp|Chimpanzee herpesvirus strain 105640, complete genome	9307	9333	+	GGGGAGAGGGGAGGGGAGGAGAGGGG	dsDNA
refseq|NC_023677|153158bp|Chimpanzee herpesvirus strain 105640, complete genome	9334	9358	+	GGGGAGGAGAGGGGAGGGGAGGGG	dsDNA
refseq|NC_023677|153158bp|Chimpanzee herpesvirus strain 105640, complete genome	9535	9560	+	GGGAGCATGGGGGGTGTGGGGTGGG	dsDNA
refseq|NC_023677|153158bp|Chimpanzee herpesvirus strain 105640, complete genome	10070	10101	-	CCCCTCGCCACCCAGCCGCCCGTCCTCGCCC	dsDNA
refseq|NC_023677|153158bp|Chimpanzee herpesvirus strain 105640, complete genome	11976	11992	+	GGGGGGGGGGGAGGGG	dsDNA
refseq|NC_023677|153158bp|Chimpanzee herpesvirus strain 105640, complete genome	12116	12146	+	GGGGGTACGGGGGTAGGGGGTGTGGTTGGG	dsDNA
refseq|NC_023677|153158bp|Chimpanzee herpesvirus strain 105640, complete genome	12644	12671	+	GGGCCGGGTGCGGGGGGAACGCGAGGG	dsDNA
refseq|NC_023677|153158bp|Chimpanzee herpesvirus strain 105640, complete genome	15286	15311	-	CCCGTACGTCCCGCGAGCCCTCCCC	dsDNA
refseq|NC_023677|153158bp|Chimpanzee herpesvirus strain 105640, complete genome	17266	17289	-	CCCGGACCCGATCCCGGTCACCC	dsDNA
refseq|NC_023677|153158bp|Chimpanzee herpesvirus strain 105640, complete genome	18327	18350	+	GGGGGAAAGTGGGGGGGGGGGGG	dsDNA
refseq|NC_023677|153158bp|Chimpanzee herpesvirus strain 105640, complete genome	19068	19088	+	GGGAGGGGGCGTGGGGCGGG	dsDNA
refseq|NC_023677|153158bp|Chimpanzee herpesvirus strain 105640, complete genome	20433	20463	+	GGGTCGGGTCCCCCAGGGGCTCCAGCGGGG	dsDNA
refseq|NC_023677|153158bp|Chimpanzee herpesvirus strain 105640, complete genome	22482	22501	+	GGGGGGGCGTCCGGGGGGG	dsDNA
refseq|NC_023677|153158bp|Chimpanzee herpesvirus strain 105640, complete genome	24758	24777	-	CCCCCCCCCATCCCTCCCC	dsDNA
refseq|NC_023677|153158bp|Chimpanzee herpesvirus strain 105640, complete genome	26552	26576	+	GGGTCGGGGTCCGGGGTACCGGGG	dsDNA
refseq|NC_023677|153158bp|Chimpanzee herpesvirus strain 105640, complete genome	26658	26679	+	GGGCCGGGGATGCGGGCCGGG	dsDNA
refseq|NC_023677|153158bp|Chimpanzee herpesvirus strain 105640, complete genome	26752	26779	+	GGGTGACGTGGGTCGGGGTGGGTGGGG	dsDNA
refseq|NC_023677|153158bp|Chimpanzee herpesvirus strain 105640, complete genome	28972	29000	-	CCCCTGCCCTCAGGCCCCCGCCCCGCCC	dsDNA
refseq|NC_023677|153158bp|Chimpanzee herpesvirus strain 105640, complete genome	30062	30084	-	CCCCGGTGCCGCCCCCCCCCCC	dsDNA
refseq|NC_023677|153158bp|Chimpanzee herpesvirus strain 105640, complete genome	31036	31066	+	GGGCACGCTTGGGGTCGGGGTCCGGAAGGG	dsDNA
refseq|NC_023677|153158bp|Chimpanzee herpesvirus strain 105640, complete genome	31832	31854	-	CCCCCGACCGCCCTGCCCGCCC	dsDNA
refseq|NC_023677|153158bp|Chimpanzee herpesvirus strain 105640, complete genome	36130	36150	+	GGGGGTGCGGGAGGGCAGGG	dsDNA
refseq|NC_023677|153158bp|Chimpanzee herpesvirus strain 105640, complete genome	36360	36393	+	GGGGGGGGGGGGCGGGAACAGGGGGCGTGTGGG	dsDNA
refseq|NC_023677|153158bp|Chimpanzee herpesvirus strain 105640, complete genome	38003	38025	+	GGGATGCAGTGGGTGGGCTGGG	dsDNA
refseq|NC_023677|153158bp|Chimpanzee herpesvirus strain 105640, complete genome	39292	39318	+	GGGGAGGGAACGCGCGGGGCTCCGGG	dsDNA
refseq|NC_023677|153158bp|Chimpanzee herpesvirus strain 105640, complete genome	40271	40301	+	GGGGTGCGGGCCATCGCGGGCGATGAGGGG	dsDNA
refseq|NC_023677|153158bp|Chimpanzee herpesvirus strain 105640, complete genome	41903	41933	+	GGGAGGGCAGGGGGAAATATGGGGTGGGGG	dsDNA
refseq|NC_023677|153158bp|Chimpanzee herpesvirus strain 105640, complete genome	42109	42141	-	CCCACGGGTCCCGTTCGCCCCACCGCCGCCCC	dsDNA
refseq|NC_023677|153158bp|Chimpanzee herpesvirus strain 105640, complete genome	42144	42183	-	CCCCCAACACCCTCCCATCCCCCCCCCCAAGTTCGCCCC	dsDNA
refseq|NC_023677|153158bp|Chimpanzee herpesvirus strain 105640, complete genome	42714	42739	-	CCCAGGCCCACCTTCCCCGGCTCCC	dsDNA
refseq|NC_023677|153158bp|Chimpanzee herpesvirus strain 105640, complete genome	42782	42810	-	CCCGCCCCGCGCCAACCCCTGGACGCCC	dsDNA
refseq|NC_023677|153158bp|Chimpanzee herpesvirus strain 105640, complete genome	42866	42892	+	GGGACCGGGTCTGGGGGCGCGGGGGG	dsDNA
refseq|NC_023677|153158bp|Chimpanzee herpesvirus strain 105640, complete genome	43854	43879	+	GGGGGGCCATGGGAGGGGGGGGGGG	dsDNA
refseq|NC_023677|153158bp|Chimpanzee herpesvirus strain 105640, complete genome	46344	46370	+	GGGTCGCGGGCGTCGGGGGTGTTGGG	dsDNA
refseq|NC_023677|153158bp|Chimpanzee herpesvirus strain 105640, complete genome	47510	47531	+	GGGTGAGGGCCGGGGGCGGGG	dsDNA
refseq|NC_023677|153158bp|Chimpanzee herpesvirus strain 105640, complete genome	49492	49521	+	GGGCCGCGGGGCCGCGGGTTCATCGGGGG	dsDNA
refseq|NC_023677|153158bp|Chimpanzee herpesvirus strain 105640, complete genome	52161	52188	-	CCCGCCTCATCCCGCCCACCCGTACCC	dsDNA
refseq|NC_023677|153158bp|Chimpanzee herpesvirus strain 105640, complete genome	52606	52630	-	CCCGCCCAACCACCCCGCTACCCC	dsDNA
refseq|NC_023677|153158bp|Chimpanzee herpesvirus strain 105640, complete genome	52699	52723	-	CCCCCCCGCCCCTCGTATCCCCCC	dsDNA
refseq|NC_023677|153158bp|Chimpanzee herpesvirus strain 105640, complete genome	53242	53259	-	CCCCGCCCCCCCCCCCC	dsDNA
refseq|NC_023677|153158bp|Chimpanzee herpesvirus strain 105640, complete genome	56608	56634	+	GGGTGATGCTGGGGAGCAGGGCCGGG	dsDNA
refseq|NC_023677|153158bp|Chimpanzee herpesvirus strain 105640, complete genome	58505	58524	-	CCCGTTGCCCGCCCACCCC	dsDNA
refseq|NC_023677|153158bp|Chimpanzee herpesvirus strain 105640, complete genome	58595	58618	-	CCCCCCCCCCAACACACCCACCC	dsDNA
refseq|NC_023677|153158bp|Chimpanzee herpesvirus strain 105640, complete genome	62539	62560	+	GGGGGGTGGGGTGGGGGTGGG	dsDNA
refseq|NC_023677|153158bp|Chimpanzee herpesvirus strain 105640, complete genome	63111	63133	+	GGGGAGGTGGTGGGGGGGGGGG	dsDNA
refseq|NC_023677|153158bp|Chimpanzee herpesvirus strain 105640, complete genome	66794	66821	+	GGGCCGCGGGGTTCGGGTCGGCGGGGG	dsDNA
refseq|NC_023677|153158bp|Chimpanzee herpesvirus strain 105640, complete genome	68707	68739	-	CCCCCGCCCGCCCCCGCCCCATCATCGCCCCC	dsDNA
refseq|NC_023677|153158bp|Chimpanzee herpesvirus strain 105640, complete genome	69219	69242	+	GGGATCTGCGGGCGGGCCGCGGG	dsDNA
refseq|NC_023677|153158bp|Chimpanzee herpesvirus strain 105640, complete genome	69246	69274	-	CCCTTGCCCCCGCCCCCCCGAGGCCCCC	dsDNA
refseq|NC_023677|153158bp|Chimpanzee herpesvirus strain 105640, complete genome	69296	69315	+	GGGGCCTCGGGGGGGCGGG	dsDNA
refseq|NC_023677|153158bp|Chimpanzee herpesvirus strain 105640, complete genome	70696	70726	+	GGGCCCCGGGAGTCGTGGGGATGTCTTGGG	dsDNA
refseq|NC_023677|153158bp|Chimpanzee herpesvirus strain 105640, complete genome	72021	72049	+	GGGGCTGGGGGGGCTGGGGCTGGGGGGG	dsDNA
refseq|NC_023677|153158bp|Chimpanzee herpesvirus strain 105640, complete genome	72051	72079	+	GGGGCTGGGGGGGCTGGGGCTGGGGGGG	dsDNA
refseq|NC_023677|153158bp|Chimpanzee herpesvirus strain 105640, complete genome	72081	72109	+	GGGGCTGGGGGGGCTGGGGCTGGGGGGG	dsDNA
refseq|NC_023677|153158bp|Chimpanzee herpesvirus strain 105640, complete genome	72111	72139	+	GGGGCTGGGGGGGCTGGGGCTGGGGGGG	dsDNA
refseq|NC_023677|153158bp|Chimpanzee herpesvirus strain 105640, complete genome	72141	72169	+	GGGGCTGGGGGGGCTGGGGCTGGGGGGG	dsDNA
refseq|NC_023677|153158bp|Chimpanzee herpesvirus strain 105640, complete genome	72171	72199	+	GGGGCTGGGGGGGCTGGGGCTGGGGGGG	dsDNA
refseq|NC_023677|153158bp|Chimpanzee herpesvirus strain 105640, complete genome	72201	72229	+	GGGGCTGGGGGGGCTGGGGCTGGGGGGG	dsDNA
refseq|NC_023677|153158bp|Chimpanzee herpesvirus strain 105640, complete genome	72286	72312	+	GGGTGACTGGGGTGGGGGGCGACGGG	dsDNA
refseq|NC_023677|153158bp|Chimpanzee herpesvirus strain 105640, complete genome	72479	72501	+	GGGTCCCGGGGGGAGGGGAGGG	dsDNA
refseq|NC_023677|153158bp|Chimpanzee herpesvirus strain 105640, complete genome	72646	72664	+	GGGCGGGGGCGGGATGGG	dsDNA
refseq|NC_023677|153158bp|Chimpanzee herpesvirus strain 105640, complete genome	73146	73172	+	GGGCCGGGGCCGGATTGGGCGTGGGG	dsDNA
refseq|NC_023677|153158bp|Chimpanzee herpesvirus strain 105640, complete genome	74031	74055	+	GGGCGTGGGGGGACTCGGGGAGGG	dsDNA
refseq|NC_023677|153158bp|Chimpanzee herpesvirus strain 105640, complete genome	74667	74695	-	CCCAGCCCAGCTGGGCCCAGCGACACCC	dsDNA
refseq|NC_023677|153158bp|Chimpanzee herpesvirus strain 105640, complete genome	78797	78828	+	GGGTGCGTCGGGGTGGCGGGGGCGAACAGGG	dsDNA
refseq|NC_023677|153158bp|Chimpanzee herpesvirus strain 105640, complete genome	79942	79965	+	GGGTGGGCCCGGGACACCCCGGG	dsDNA
refseq|NC_023677|153158bp|Chimpanzee herpesvirus strain 105640, complete genome	80004	80036	+	GGGTGGGTGTGGGGAGCGCGGGGACGACCGGG	dsDNA
refseq|NC_023677|153158bp|Chimpanzee herpesvirus strain 105640, complete genome	84901	84927	-	CCCGCCCCCTTCCCTCCCCACCCCCC	dsDNA
refseq|NC_023677|153158bp|Chimpanzee herpesvirus strain 105640, complete genome	86394	86420	-	CCCCTCCCCCTTCCCCCGCTCCACCC	dsDNA
refseq|NC_023677|153158bp|Chimpanzee herpesvirus strain 105640, complete genome	87336	87375	-	CCCCAAGGGCCCCAGGCTGGCCCCCCGCCTCCTCCCCCC	dsDNA
refseq|NC_023677|153158bp|Chimpanzee herpesvirus strain 105640, complete genome	87696	87729	-	CCCCGGCACCCCGGCGACTCCCCTGGAACCCCC	dsDNA
refseq|NC_023677|153158bp|Chimpanzee herpesvirus strain 105640, complete genome	91716	91733	+	GGGCGGGGGGGCATGGG	dsDNA
refseq|NC_023677|153158bp|Chimpanzee herpesvirus strain 105640, complete genome	95316	95340	+	GGGGGGGATAATGGGGACGACGGG	dsDNA
refseq|NC_023677|153158bp|Chimpanzee herpesvirus strain 105640, complete genome	96589	96611	+	GGGGAAGGGGGGGGAGTGGGGG	dsDNA
refseq|NC_023677|153158bp|Chimpanzee herpesvirus strain 105640, complete genome	96986	97007	-	CCCACGCCCCCCCGACACCCC	dsDNA
refseq|NC_023677|153158bp|Chimpanzee herpesvirus strain 105640, complete genome	98310	98326	-	CCCACCCCCCCCCCCC	dsDNA
refseq|NC_023677|153158bp|Chimpanzee herpesvirus strain 105640, complete genome	99301	99320	+	GGGGGCGGGCGGGCATGGG	dsDNA
refseq|NC_023677|153158bp|Chimpanzee herpesvirus strain 105640, complete genome	99806	99831	+	GGGCGGCGCGGGGTTGCGGGGCGGG	dsDNA
refseq|NC_023677|153158bp|Chimpanzee herpesvirus strain 105640, complete genome	102470	102488	+	GGGGCCAGGGTGGGGGGG	dsDNA
refseq|NC_023677|153158bp|Chimpanzee herpesvirus strain 105640, complete genome	103615	103644	+	GGGGGCCCAAACGGGAAGATGGGGGGGGG	dsDNA
refseq|NC_023677|153158bp|Chimpanzee herpesvirus strain 105640, complete genome	105360	105385	+	GGGCCGCGGGGGGGACGGGCATGGG	dsDNA
refseq|NC_023677|153158bp|Chimpanzee herpesvirus strain 105640, complete genome	105620	105638	+	GGGGGGGAGGGATCCGGG	dsDNA
refseq|NC_023677|153158bp|Chimpanzee herpesvirus strain 105640, complete genome	110339	110365	-	CCCCCACGACCCACACCCCGACACCC	dsDNA
refseq|NC_023677|153158bp|Chimpanzee herpesvirus strain 105640, complete genome	110827	110853	-	CCCCGGCGGCCCTCATGCCCACCCCC	dsDNA
refseq|NC_023677|153158bp|Chimpanzee herpesvirus strain 105640, complete genome	114414	114437	-	CCCAAAGGTCCCCCGGCCCGCCC	dsDNA
refseq|NC_023677|153158bp|Chimpanzee herpesvirus strain 105640, complete genome	114871	114890	-	CCCTGTCCCTTACCCCCCC	dsDNA
refseq|NC_023677|153158bp|Chimpanzee herpesvirus strain 105640, complete genome	115815	115837	+	GGGAGGGGCGGGGAATCCGGGG	dsDNA
refseq|NC_023677|153158bp|Chimpanzee herpesvirus strain 105640, complete genome	117464	117491	-	CCCACCACCCAGCCGGTCCCCAAGCCC	dsDNA
refseq|NC_023677|153158bp|Chimpanzee herpesvirus strain 105640, complete genome	117668	117692	-	CCCCTCCCCTCCCCTCTCCTCCCC	dsDNA
refseq|NC_023677|153158bp|Chimpanzee herpesvirus strain 105640, complete genome	117693	117719	-	CCCCTCTCCTCCCCTCCCCTCTCCCC	dsDNA
refseq|NC_023677|153158bp|Chimpanzee herpesvirus strain 105640, complete genome	117806	117832	-	CCCCTCTCCTCCCCTCCCCTCTCCCC	dsDNA
refseq|NC_023677|153158bp|Chimpanzee herpesvirus strain 105640, complete genome	117897	117912	-	CCCCCCCCCCCGCCC	dsDNA
refseq|NC_023677|153158bp|Chimpanzee herpesvirus strain 105640, complete genome	117952	117973	-	CCCCCCCCCCCCGGCGTTCCC	dsDNA
refseq|NC_023677|153158bp|Chimpanzee herpesvirus strain 105640, complete genome	118061	118099	-	CCCCCACCGCCCTCCCTCCCCGAACGGGCCCCCCCCCC	dsDNA
refseq|NC_023677|153158bp|Chimpanzee herpesvirus strain 105640, complete genome	118191	118222	-	CCCACCGCCCCCCGCCACCCCCCGCCACCCC	dsDNA
refseq|NC_023677|153158bp|Chimpanzee herpesvirus strain 105640, complete genome	118384	118410	-	CCCCCCACCACCCCCACCCCGCACCC	dsDNA
refseq|NC_023677|153158bp|Chimpanzee herpesvirus strain 105640, complete genome	118669	118697	+	GGGCAAGCGGGGAGCAGGGGAGCAGGGG	dsDNA
refseq|NC_023677|153158bp|Chimpanzee herpesvirus strain 105640, complete genome	118701	118729	+	GGGGAGCAGGGGAGCAGGGGAGCAGGGG	dsDNA
refseq|NC_023677|153158bp|Chimpanzee herpesvirus strain 105640, complete genome	118733	118761	+	GGGGAGCAGGGGAGCAGGGGAGCAGGGG	dsDNA
refseq|NC_023677|153158bp|Chimpanzee herpesvirus strain 105640, complete genome	118765	118791	+	GGGGAGCAGGGGAGCAGGGGAGTGGG	dsDNA
refseq|NC_023677|153158bp|Chimpanzee herpesvirus strain 105640, complete genome	118793	118823	+	GGGTGGGTTGGGTGGGTTGGGTGGGTTGGG	dsDNA
refseq|NC_023677|153158bp|Chimpanzee herpesvirus strain 105640, complete genome	118824	118852	+	GGGTTGGGTGGCGGGGGGAGGGGGGGGG	dsDNA
refseq|NC_023677|153158bp|Chimpanzee herpesvirus strain 105640, complete genome	119900	119922	-	CCCCCCCCTTCCCCCCCCCCCC	dsDNA
refseq|NC_023677|153158bp|Chimpanzee herpesvirus strain 105640, complete genome	120316	120345	-	CCCTTTCACCCACCCCCCCCCCCCCCCCC	dsDNA
refseq|NC_023677|153158bp|Chimpanzee herpesvirus strain 105640, complete genome	120534	120560	+	GGGCCGGGGGGCCGGGGCCGCTAGGG	dsDNA
refseq|NC_023677|153158bp|Chimpanzee herpesvirus strain 105640, complete genome	120695	120722	+	GGGTAAGGAGGGGTGGGCGTGCCGGGG	dsDNA
refseq|NC_023677|153158bp|Chimpanzee herpesvirus strain 105640, complete genome	120723	120756	+	GGGTGTGTGGGCGGGGCGGGGCCGGGCTGGGGG	dsDNA
refseq|NC_023677|153158bp|Chimpanzee herpesvirus strain 105640, complete genome	120862	120891	-	CCCTCGCTCCCCCCCCTCCCCTTCCCCCC	dsDNA
refseq|NC_023677|153158bp|Chimpanzee herpesvirus strain 105640, complete genome	120997	121021	-	CCCTCCCGCTCCCCCCACCCTCCC	dsDNA
refseq|NC_023677|153158bp|Chimpanzee herpesvirus strain 105640, complete genome	121134	121158	-	CCCACCACCCGACCCACCACCCCC	dsDNA
refseq|NC_023677|153158bp|Chimpanzee herpesvirus strain 105640, complete genome	121283	121302	-	CCCCCCCTCCCCGGCGCCC	dsDNA
refseq|NC_023677|153158bp|Chimpanzee herpesvirus strain 105640, complete genome	121467	121486	-	CCCACCCGCCCGCCCGCCC	dsDNA
refseq|NC_023677|153158bp|Chimpanzee herpesvirus strain 105640, complete genome	121522	121550	-	CCCCCCCTCCCCCCTCCCCCCTCCCCCC	dsDNA
refseq|NC_023677|153158bp|Chimpanzee herpesvirus strain 105640, complete genome	122458	122478	-	CCCGAGCCCGAGCCCGACCC	dsDNA
refseq|NC_023677|153158bp|Chimpanzee herpesvirus strain 105640, complete genome	122575	122601	-	CCCTCCGCACCCGGCCCTCCCGACCC	dsDNA
refseq|NC_023677|153158bp|Chimpanzee herpesvirus strain 105640, complete genome	123114	123140	-	CCCCGACCCCGACCCCATCCCCGCCC	dsDNA
refseq|NC_023677|153158bp|Chimpanzee herpesvirus strain 105640, complete genome	123357	123379	-	CCCGCCCCTCCCTCCCCGCCCC	dsDNA
refseq|NC_023677|153158bp|Chimpanzee herpesvirus strain 105640, complete genome	123436	123462	+	GGGCCACGGGGGGGCGGGCGACAGGG	dsDNA
refseq|NC_023677|153158bp|Chimpanzee herpesvirus strain 105640, complete genome	123801	123829	-	CCCCTCCTTCCCCCTCGGGCCCGCCCCC	dsDNA
refseq|NC_023677|153158bp|Chimpanzee herpesvirus strain 105640, complete genome	124127	124143	-	CCCCCCCATCCCGCCC	dsDNA
refseq|NC_023677|153158bp|Chimpanzee herpesvirus strain 105640, complete genome	124215	124246	-	CCCCTCGTCTTCCCCCCTTTCCCCGCCCCCC	dsDNA
refseq|NC_023677|153158bp|Chimpanzee herpesvirus strain 105640, complete genome	124433	124462	-	CCCCCGAACCCACCGCCCGCGACCACCCC	dsDNA
refseq|NC_023677|153158bp|Chimpanzee herpesvirus strain 105640, complete genome	125481	125507	-	CCCGACGGCCCGGACCCGGCGGACCC	dsDNA
refseq|NC_023677|153158bp|Chimpanzee herpesvirus strain 105640, complete genome	125551	125572	+	GGGCTCGGGCTCGGGCGCGGG	dsDNA
refseq|NC_023677|153158bp|Chimpanzee herpesvirus strain 105640, complete genome	125743	125770	+	GGGCAGGGGGAGGCAGGGTCAGGCGGG	dsDNA
refseq|NC_023677|153158bp|Chimpanzee herpesvirus strain 105640, complete genome	125772	125799	+	GGGGGAGGCAGGGTCGGAGGGGGAGGG	dsDNA
refseq|NC_023677|153158bp|Chimpanzee herpesvirus strain 105640, complete genome	125805	125833	+	GGGCAGGGGGAGGCAGGGTCGGAGGGGG	dsDNA
refseq|NC_023677|153158bp|Chimpanzee herpesvirus strain 105640, complete genome	125834	125861	+	GGGTCAGGCGGGCAGGGGGAGGCAGGG	dsDNA
refseq|NC_023677|153158bp|Chimpanzee herpesvirus strain 105640, complete genome	125866	125891	+	GGGGGAGGGTCAGGCGGGCAGGGGG	dsDNA
refseq|NC_023677|153158bp|Chimpanzee herpesvirus strain 105640, complete genome	125896	125922	+	GGGTCGGAGGGGGAGGGTCAGGCGGG	dsDNA
refseq|NC_023677|153158bp|Chimpanzee herpesvirus strain 105640, complete genome	125924	125951	+	GGGGGAGGCAGGGTCGGAGGGGGAGGG	dsDNA
refseq|NC_023677|153158bp|Chimpanzee herpesvirus strain 105640, complete genome	125957	125985	+	GGGCAGGGGGAGGCAGGGTCGGAGGGGG	dsDNA
refseq|NC_023677|153158bp|Chimpanzee herpesvirus strain 105640, complete genome	125986	126013	+	GGGTCAGGCGGGCAGGGGGAGGCAGGG	dsDNA
refseq|NC_023677|153158bp|Chimpanzee herpesvirus strain 105640, complete genome	126045	126074	+	GGGGCGTCCGCGGGCGGGGACGGCGGGGG	dsDNA
refseq|NC_023677|153158bp|Chimpanzee herpesvirus strain 105640, complete genome	126766	126801	+	GGGGGGGTGTTTTTGGGGGGGGGCGAAAGTGGGGG	dsDNA
refseq|NC_023677|153158bp|Chimpanzee herpesvirus strain 105640, complete genome	126859	126883	+	GGGCGCGGGGCGGGGGCCCGCGGG	dsDNA
refseq|NC_023677|153158bp|Chimpanzee herpesvirus strain 105640, complete genome	127063	127098	+	GGGGGGGTGTTTTTGGGGGGGGGCGAAAGTGGGGG	dsDNA
refseq|NC_023677|153158bp|Chimpanzee herpesvirus strain 105640, complete genome	127156	127180	+	GGGCGCGGGGCGGGGGCCCGCGGG	dsDNA
refseq|NC_023677|153158bp|Chimpanzee herpesvirus strain 105640, complete genome	127327	127363	-	CCCACCCCCCCCCGCGTCTCCCCCCCCCCGCGTCCC	dsDNA
refseq|NC_023677|153158bp|Chimpanzee herpesvirus strain 105640, complete genome	127369	127407	-	CCCCCCCCCGCGTCCCGGGTCTCCCCCCCCCGCGTCCC	dsDNA
refseq|NC_023677|153158bp|Chimpanzee herpesvirus strain 105640, complete genome	127413	127447	-	CCCCCCCCCCCGCGTCCCGCGTCTCCCCCCTCCC	dsDNA
refseq|NC_023677|153158bp|Chimpanzee herpesvirus strain 105640, complete genome	127483	127521	-	CCCCCCCCCCCCCCCGCGTCCCGCGTCTCCCCCCTCCC	dsDNA
refseq|NC_023677|153158bp|Chimpanzee herpesvirus strain 105640, complete genome	127531	127564	-	CCCCCCTCCCGTCTCCCCCTGCCTCTCCCCCCC	dsDNA
refseq|NC_023677|153158bp|Chimpanzee herpesvirus strain 105640, complete genome	127565	127602	-	CCCGTCTCCCCCTGCCTCTCCCCCCCTCCCATCCCCC	dsDNA
refseq|NC_023677|153158bp|Chimpanzee herpesvirus strain 105640, complete genome	127609	127632	-	CCCCTCCCGTCTCCCTCTCCCCC	dsDNA
refseq|NC_023677|153158bp|Chimpanzee herpesvirus strain 105640, complete genome	127639	127666	-	CCCCCCCCTCCCGTCTCCCTCTCCCCC	dsDNA
refseq|NC_023677|153158bp|Chimpanzee herpesvirus strain 105640, complete genome	127673	127699	-	CCCCCCCTCCCGTCTCCCTCTCCCCC	dsDNA
refseq|NC_023677|153158bp|Chimpanzee herpesvirus strain 105640, complete genome	127706	127735	-	CCCCCCCTCCCGTCTCCCTCTGGCTCCCC	dsDNA
refseq|NC_023677|153158bp|Chimpanzee herpesvirus strain 105640, complete genome	127820	127849	-	CCCCACCCCAACCCCCAACCCCCACCCCC	dsDNA
refseq|NC_023677|153158bp|Chimpanzee herpesvirus strain 105640, complete genome	127958	127988	-	CCCACCCCAGCCCCCGCCCCGTCACTCCCC	dsDNA
refseq|NC_023677|153158bp|Chimpanzee herpesvirus strain 105640, complete genome	129220	129243	+	GGGCCGGGCGCCACGGGACGGGG	dsDNA
refseq|NC_023677|153158bp|Chimpanzee herpesvirus strain 105640, complete genome	129450	129481	+	GGGGACGCGGGGCGCGGGGCGCCCGCGGGGG	dsDNA
refseq|NC_023677|153158bp|Chimpanzee herpesvirus strain 105640, complete genome	129909	129934	+	GGGCGCGGGGGCCCGGCGGGCCGGG	dsDNA
refseq|NC_023677|153158bp|Chimpanzee herpesvirus strain 105640, complete genome	130997	131021	+	GGGTGGGCTCGGCCGGGGCGGGGG	dsDNA
refseq|NC_023677|153158bp|Chimpanzee herpesvirus strain 105640, complete genome	131865	131882	+	GGGGGAGGGGGGGGGGG	dsDNA
refseq|NC_023677|153158bp|Chimpanzee herpesvirus strain 105640, complete genome	132322	132353	-	CCCCGCGCTCCCGTTGGCCCCGCTGGCCCCC	dsDNA
refseq|NC_023677|153158bp|Chimpanzee herpesvirus strain 105640, complete genome	132499	132524	-	CCCTGCCCGACGCCCGCGTCATCCC	dsDNA
refseq|NC_023677|153158bp|Chimpanzee herpesvirus strain 105640, complete genome	132760	132781	-	CCCCCTCCCCCACCCACTCCC	dsDNA
refseq|NC_023677|153158bp|Chimpanzee herpesvirus strain 105640, complete genome	132797	132841	+	GGGGGGGGGACCCCGGGGGGGATGGGGGGGGGACCCCGGGGGGG	dsDNA
refseq|NC_023677|153158bp|Chimpanzee herpesvirus strain 105640, complete genome	132843	132890	+	GGGGGGGGGGACCCCGGGGGGGAGTGGGGGGGGGGACCCCGGGGGGG	dsDNA
refseq|NC_023677|153158bp|Chimpanzee herpesvirus strain 105640, complete genome	132893	132925	+	GGGGGGGGGGGACCCCGGGGGGATGGGGGGGG	dsDNA
refseq|NC_023677|153158bp|Chimpanzee herpesvirus strain 105640, complete genome	135530	135560	+	GGGTATAGGGGGCGGGGGCAGTGGGGGGGG	dsDNA
refseq|NC_023677|153158bp|Chimpanzee herpesvirus strain 105640, complete genome	135802	135824	-	CCCTTCCCGCCCACCATCCCCC	dsDNA
refseq|NC_023677|153158bp|Chimpanzee herpesvirus strain 105640, complete genome	137771	137793	+	GGGTAGAGGTGGGAGGGGAGGG	dsDNA
refseq|NC_023677|153158bp|Chimpanzee herpesvirus strain 105640, complete genome	138122	138141	-	CCCCTTTCCCACCCCGCCC	dsDNA
refseq|NC_023677|153158bp|Chimpanzee herpesvirus strain 105640, complete genome	138568	138598	-	CCCACGTCTACCCACGCTTCCCCCCGCCCC	dsDNA
refseq|NC_023677|153158bp|Chimpanzee herpesvirus strain 105640, complete genome	138967	138997	-	CCCCCCGCGTACCCCAGGCCCATCCGCCCC	dsDNA
refseq|NC_023677|153158bp|Chimpanzee herpesvirus strain 105640, complete genome	139044	139063	-	CCCCCCCACCCAAGCCCCC	dsDNA
refseq|NC_023677|153158bp|Chimpanzee herpesvirus strain 105640, complete genome	139075	139106	-	CCCTTGGTCCCCACACCCCAACACATCCCCC	dsDNA
refseq|NC_023677|153158bp|Chimpanzee herpesvirus strain 105640, complete genome	139283	139309	+	GGGATTAGGGGGGGGGGGGGTTGGGG	dsDNA
refseq|NC_023677|153158bp|Chimpanzee herpesvirus strain 105640, complete genome	139412	139438	+	GGGGCTGGGTACGGGGGGGGTGGGGG	dsDNA
refseq|NC_023677|153158bp|Chimpanzee herpesvirus strain 105640, complete genome	141527	141553	+	GGGCACATGTGGGAGGGTGGCTGGGG	dsDNA
refseq|NC_023677|153158bp|Chimpanzee herpesvirus strain 105640, complete genome	142351	142377	-	CCCCCCGAGACCCGACCCCCACCCCC	dsDNA
refseq|NC_023677|153158bp|Chimpanzee herpesvirus strain 105640, complete genome	143723	143752	-	CCCCCTCCCGTCGCCCCCCCGATGCACCC	dsDNA
refseq|NC_023677|153158bp|Chimpanzee herpesvirus strain 105640, complete genome	145687	145713	-	CCCCATACATTCCCCCGCCCGCACCC	dsDNA
refseq|NC_023677|153158bp|Chimpanzee herpesvirus strain 105640, complete genome	146475	146505	+	GGGCACCCGCGGGGGTCGTGGGTCCCTGGG	dsDNA
refseq|NC_023677|153158bp|Chimpanzee herpesvirus strain 105640, complete genome	147241	147273	-	CCCCCCCCATCCCCCCGGGGTCCCCCCCCCCC	dsDNA
refseq|NC_023677|153158bp|Chimpanzee herpesvirus strain 105640, complete genome	147276	147323	-	CCCCCCCGGGGTCCCCCCCCCCACTCCCCCCCGGGGTCCCCCCCCCC	dsDNA
refseq|NC_023677|153158bp|Chimpanzee herpesvirus strain 105640, complete genome	147325	147369	-	CCCCCCCGGGGTCCCCCCCCCATCCCCCCCGGGGTCCCCCCCCC	dsDNA
refseq|NC_023677|153158bp|Chimpanzee herpesvirus strain 105640, complete genome	147385	147406	+	GGGAGTGGGTGGGGGAGGGGG	dsDNA
refseq|NC_023677|153158bp|Chimpanzee herpesvirus strain 105640, complete genome	147642	147667	+	GGGATGACGCGGGCGTCGGGCAGGG	dsDNA
refseq|NC_023677|153158bp|Chimpanzee herpesvirus strain 105640, complete genome	147813	147844	+	GGGGGCCAGCGGGGCCAACGGGAGCGCGGGG	dsDNA
refseq|NC_023677|153158bp|Chimpanzee herpesvirus strain 105640, complete genome	148284	148301	-	CCCCCCCCCCCTCCCCC	dsDNA
refseq|NC_023677|153158bp|Chimpanzee herpesvirus strain 105640, complete genome	149145	149169	-	CCCCCGCCCCGGCCGAGCCCACCC	dsDNA
refseq|NC_023677|153158bp|Chimpanzee herpesvirus strain 105640, complete genome	150232	150257	-	CCCGGCCCGCCGGGCCCCCGCGCCC	dsDNA
refseq|NC_023677|153158bp|Chimpanzee herpesvirus strain 105640, complete genome	150685	150716	-	CCCCCGCGGGCGCCCCGCGCCCCGCGTCCCC	dsDNA
refseq|NC_023677|153158bp|Chimpanzee herpesvirus strain 105640, complete genome	150923	150946	-	CCCCGTCCCGTGGCGCCCGGCCC	dsDNA
refseq|NC_023677|153158bp|Chimpanzee herpesvirus strain 105640, complete genome	152178	152208	+	GGGGAGTGACGGGGCGGGGGCTGGGGTGGG	dsDNA
refseq|NC_023677|153158bp|Chimpanzee herpesvirus strain 105640, complete genome	152317	152346	+	GGGGGTGGGGGTTGGGGGTTGGGGTGGGG	dsDNA
refseq|NC_023677|153158bp|Chimpanzee herpesvirus strain 105640, complete genome	152431	152460	+	GGGGAGCCAGAGGGAGACGGGAGGGGGGG	dsDNA
refseq|NC_023677|153158bp|Chimpanzee herpesvirus strain 105640, complete genome	152467	152493	+	GGGGGAGAGGGAGACGGGAGGGGGGG	dsDNA
refseq|NC_023677|153158bp|Chimpanzee herpesvirus strain 105640, complete genome	152500	152527	+	GGGGGAGAGGGAGACGGGAGGGGGGGG	dsDNA
refseq|NC_023677|153158bp|Chimpanzee herpesvirus strain 105640, complete genome	152534	152557	+	GGGGGAGAGGGAGACGGGAGGGG	dsDNA
refseq|NC_023677|153158bp|Chimpanzee herpesvirus strain 105640, complete genome	152564	152601	+	GGGGGATGGGAGGGGGGGAGAGGCAGGGGGAGACGGG	dsDNA
refseq|NC_023677|153158bp|Chimpanzee herpesvirus strain 105640, complete genome	152602	152635	+	GGGGGGGAGAGGCAGGGGGAGACGGGAGGGGGG	dsDNA
refseq|NC_023677|153158bp|Chimpanzee herpesvirus strain 105640, complete genome	152645	152683	+	GGGAGGGGGGAGACGCGGGACGCGGGGGGGGGGGGGGG	dsDNA
refseq|NC_023677|153158bp|Chimpanzee herpesvirus strain 105640, complete genome	152719	152753	+	GGGAGGGGGGAGACGCGGGACGCGGGGGGGGGGG	dsDNA
refseq|NC_023677|153158bp|Chimpanzee herpesvirus strain 105640, complete genome	152759	152797	+	GGGACGCGGGGGGGGGAGACCCGGGACGCGGGGGGGGG	dsDNA
refseq|NC_023677|153158bp|Chimpanzee herpesvirus strain 105640, complete genome	152803	152839	+	GGGACGCGGGGGGGGGGAGACGCGGGGGGGGGTGGG	dsDNA
refseq|NC_023677|153158bp|Chimpanzee herpesvirus strain 105640, complete genome	152986	153010	-	CCCGCGGGCCCCCGCCCCGCGCCC	dsDNA
refseq|NC_023677|153158bp|Chimpanzee herpesvirus strain 105640, complete genome	153068	153103	-	CCCCCACTTTCGCCCCCCCCCAAAAACACCCCCCC	dsDNA
refseq|NC_014743|5086bp|Chimpanzee polyomavirus Bob, complete genome	2343	2371	-	CCCCCAGAGGCTCCCAGCCCTAAACCCC	dsDNA
refseq|NC_019844|5157bp|Chlorocebus pygerythrus polyomavirus 1, complete genome	2477	2501	+	GGGAGGGGAGTCAGGGGGCCTGGG	dsDNA
refseq|NC_025898|5055bp|Chlorocebus pygerythrus polyomavirus 3, complete genome	1486	1508	-	CCCTATTCCCGCTCCCGTCCCC	dsDNA
refseq|NC_005137|131160bp|Choristoneura fumiferana DEF multiple nucleopolyhedrovirus, complete genome	74501	74526	+	GGGTAGATAGGGCGGGTCGTCGGGG	dsDNA
refseq|NC_005137|131160bp|Choristoneura fumiferana DEF multiple nucleopolyhedrovirus, complete genome	112780	112804	+	GGGAAACAGCGGGTCCGGGTCGGG	dsDNA
refseq|NC_004778|129593bp|Choristoneura fumiferana multiple nucleopolyhedrovirus, complete genome	106406	106432	-	CCCGTGCCCGCCGCAGCCCCAGCCCC	dsDNA
refseq|NC_004778|129593bp|Choristoneura fumiferana multiple nucleopolyhedrovirus, complete genome	110691	110719	-	CCCGATGTCCCTTTACCCGACAACCCCC	dsDNA
refseq|NC_004778|129593bp|Choristoneura fumiferana multiple nucleopolyhedrovirus, complete genome	112137	112161	+	GGGAAACAGCGGGTCGGGGTCGGG	dsDNA
refseq|NC_023177|124688bp|Choristoneura murinana nucleopolyhedrovirus, complete genome	18591	18615	-	CCCGACCCCGACCCGCTGTTTCCC	dsDNA
refseq|NC_023177|124688bp|Choristoneura murinana nucleopolyhedrovirus, complete genome	18804	18831	-	CCCTCGCCCATGTTGCCCGCGCGGCCC	dsDNA
refseq|NC_023177|124688bp|Choristoneura murinana nucleopolyhedrovirus, complete genome	58550	58574	+	GGGCGAAAGGGTGGGCTATGTGGG	dsDNA
refseq|NC_008168|104710bp|Choristoneura occidentalis granulovirus, complete genome	43983	44005	+	GGGCTTCGGGATGGGCTTCGGG	dsDNA
refseq|NC_021924|129052bp|Choristoneura rosaceana alphabaculovirus, complete genome	62252	62273	+	GGGTTCGGGTTCGGGTTCGGG	dsDNA
refseq|NC_021924|129052bp|Choristoneura rosaceana alphabaculovirus, complete genome	116682	116704	-	CCCGGTTCCCATCCCGCCTCCC	dsDNA
refseq|NC_007151|149622bp|Chrysodeixis chalcites nucleopolyhedrovirus, complete genome	21029	21060	+	GGGCACGTCGGGGATCTCGGGTATCTCGGGG	dsDNA
refseq|NC_023548|39651bp|Citrobacter phage CR8, complete genome	13451	13480	+	GGGTCTGGTGGGGTTCATATGGGATGGGG	dsDNA
refseq|NC_023548|39651bp|Citrobacter phage CR8, complete genome	34033	34050	+	GGGGGGGTGGGTCTGGG	dsDNA
refseq|NC_028247|90000bp|Citrobacter phage Michonne, complete genome	83874	83906	+	GGGAGGAAGGGGAGTAAGAGGGGATGGTGGGG	dsDNA
refseq|NC_027293|87999bp|Citrobacter phage Moogle, complete genome	31987	32010	+	GGGTCGGGTGAGGTAGGGTCGGG	dsDNA
refseq|NC_027293|87999bp|Citrobacter phage Moogle, complete genome	82198	82229	+	GGGAGGAAGGGGAGTAAGAGGGGATGGTGGG	dsDNA
refseq|NC_031066|39434bp|Citrobacter phage SH1, complete genome	16	40	-	CCCAAAGTACCCCCCCATAGCCCC	dsDNA
refseq|NC_031066|39434bp|Citrobacter phage SH1, complete genome	39219	39243	-	CCCAAAGTACCCCCCCATAGCCCC	dsDNA
refseq|NC_031018|39274bp|Citrobacter phage SH4, complete genome	3670	3695	+	GGGGTGGTGGGCGGTGGGTACTGGG	dsDNA
refseq|NC_008293|135454bp|Clanis bilineata nucleopolyhedrovirus, complete genome	44395	44413	+	GGGTGGGTGGGTGTCGGG	dsDNA
refseq|NC_013698|58652bp|Clavibacter phage CMP1, complete genome	3806	3831	-	CCCGCCCGCAGTCCCCGGGACGCCC	dsDNA
refseq|NC_023549|56789bp|Clavibacter phage CN1A, complete genome	1755	1774	+	GGGTCGGGTTCGGGCAGGG	dsDNA
refseq|NC_023549|56789bp|Clavibacter phage CN1A, complete genome	15577	15602	-	CCCCAAGGCCCTACCCCCCATCCCC	dsDNA
refseq|NC_015398|101487bp|Clostera anachoreta granulovirus, complete genome	20360	20383	+	GGGTAGGGGAAGGGGCAGGTGGG	dsDNA
refseq|NC_015398|101487bp|Clostera anachoreta granulovirus, complete genome	65778	65808	-	CCCCAATGAACCCGTGAGACCCGACAACCC	dsDNA
refseq|NC_022646|101818bp|Clostera anastomosis granulovirus Henan, complete genome	15802	15821	+	GGGAAATGGGTAGGGTGGG	dsDNA
refseq|NC_022646|101818bp|Clostera anastomosis granulovirus Henan, complete genome	20380	20403	+	GGGTAGGGGAAGGGGTAGGTGGG	dsDNA
refseq|NC_022646|101818bp|Clostera anastomosis granulovirus Henan, complete genome	55270	55292	-	CCCCGTTCCCGTTCCCGTTCCC	dsDNA
refseq|NC_022646|101818bp|Clostera anastomosis granulovirus Henan, complete genome	65651	65681	-	CCCCAACGAACCCGTGAGACCCGACAACCC	dsDNA
refseq|NC_014457|59199bp|Clostridium phage phiCTP1, complete genome	51268	51299	+	GGGAGCAAAGGGTTATACAGGGTGTACCGGG	dsDNA
refseq|NC_029304|111246bp|Cnaphalocrocis medinalis granulovirus, complete genome	78103	78123	-	CCCACCCCCCCCCCTCCCCC	dsDNA
refseq|NC_015692|7686bp|Colobus guereza papillomavirus type 2, complete genome	3556	3580	+	GGGAGCAGGGGGCAAGGGCGAGGG	dsDNA
refseq|NC_034266|204237bp|Columbid alphaherpesvirus 1, complete genome	128	149	+	GGGTTAGGGTTAGGGTTAGGG	dsDNA
refseq|NC_034266|204237bp|Columbid alphaherpesvirus 1, complete genome	152	173	+	GGGTTAGGGTTAGGGTTAGGG	dsDNA
refseq|NC_034266|204237bp|Columbid alphaherpesvirus 1, complete genome	176	197	+	GGGTTAGGGTTAGGGTTAGGG	dsDNA
refseq|NC_034266|204237bp|Columbid alphaherpesvirus 1, complete genome	200	221	+	GGGTTAGGGTTAGGGTTAGGG	dsDNA
refseq|NC_034266|204237bp|Columbid alphaherpesvirus 1, complete genome	224	245	+	GGGTTAGGGTTAGGGTTAGGG	dsDNA
refseq|NC_034266|204237bp|Columbid alphaherpesvirus 1, complete genome	248	269	+	GGGTTAGGGTTAGGGTTAGGG	dsDNA
refseq|NC_034266|204237bp|Columbid alphaherpesvirus 1, complete genome	272	293	+	GGGTTAGGGTTAGGGTTAGGG	dsDNA
refseq|NC_034266|204237bp|Columbid alphaherpesvirus 1, complete genome	296	317	+	GGGTTAGGGTTAGGGTTAGGG	dsDNA
refseq|NC_034266|204237bp|Columbid alphaherpesvirus 1, complete genome	320	341	+	GGGTTAGGGTTAGGGTTAGGG	dsDNA
refseq|NC_034266|204237bp|Columbid alphaherpesvirus 1, complete genome	344	365	+	GGGTTAGGGTTAGGGTTAGGG	dsDNA
refseq|NC_034266|204237bp|Columbid alphaherpesvirus 1, complete genome	368	389	+	GGGTTAGGGTTAGGGTTAGGG	dsDNA
refseq|NC_034266|204237bp|Columbid alphaherpesvirus 1, complete genome	392	413	+	GGGTTAGGGTTAGGGTTGGGG	dsDNA
refseq|NC_034266|204237bp|Columbid alphaherpesvirus 1, complete genome	653	682	-	CCCACCCCCCAGTGTACCCACCCCGCCCC	dsDNA
refseq|NC_034266|204237bp|Columbid alphaherpesvirus 1, complete genome	727	750	-	CCCCCACCCCTGAGAACCCGCCC	dsDNA
refseq|NC_034266|204237bp|Columbid alphaherpesvirus 1, complete genome	779	804	-	CCCCCGCCCCTGAGAACCCGCCCCC	dsDNA
refseq|NC_034266|204237bp|Columbid alphaherpesvirus 1, complete genome	837	870	-	CCCCCCCGAAAGCCCACACCCCCCCCCCCCCCC	dsDNA
refseq|NC_034266|204237bp|Columbid alphaherpesvirus 1, complete genome	901	926	-	CCCCGAAAGCCCCGCCCCCCTCCCC	dsDNA
refseq|NC_034266|204237bp|Columbid alphaherpesvirus 1, complete genome	939	966	-	CCCTCCCCAGCCCTTTCCTCCCCCCCC	dsDNA
refseq|NC_034266|204237bp|Columbid alphaherpesvirus 1, complete genome	1034	1058	-	CCCCACTTTTCCCCTCCCTCCCCC	dsDNA
refseq|NC_034266|204237bp|Columbid alphaherpesvirus 1, complete genome	1121	1159	-	CCCCATCATCCCCCCCACCATTTCCCCCCTCCTCCCCC	dsDNA
refseq|NC_034266|204237bp|Columbid alphaherpesvirus 1, complete genome	1178	1204	-	CCCCGGTCCCCGGAAAAGCCCACCCC	dsDNA
refseq|NC_034266|204237bp|Columbid alphaherpesvirus 1, complete genome	1220	1252	-	CCCCCCGTTCACCCTAACCCTCGCTCCCCCCC	dsDNA
refseq|NC_034266|204237bp|Columbid alphaherpesvirus 1, complete genome	1253	1283	-	CCCCGTTCACCCTAACCCTCGCTCCCCCCC	dsDNA
refseq|NC_034266|204237bp|Columbid alphaherpesvirus 1, complete genome	1284	1314	-	CCCTGTTCACCCTAACCCTCGCTCCCCCCC	dsDNA
refseq|NC_034266|204237bp|Columbid alphaherpesvirus 1, complete genome	1315	1345	-	CCCTGTTCACCCTAACCCTCGCTCCCCCCC	dsDNA
refseq|NC_034266|204237bp|Columbid alphaherpesvirus 1, complete genome	1346	1376	-	CCCTGTTCACCCTAACCCTCGCTCCCCCCC	dsDNA
refseq|NC_034266|204237bp|Columbid alphaherpesvirus 1, complete genome	1377	1407	-	CCCTGTTCACCCTAACCCTCGCTCCCCCCC	dsDNA
refseq|NC_034266|204237bp|Columbid alphaherpesvirus 1, complete genome	1408	1435	-	CCCTGTTCACCCTAACCCGCGTCCCCC	dsDNA
refseq|NC_034266|204237bp|Columbid alphaherpesvirus 1, complete genome	1467	1509	-	CCCCCTCCCACTCCCCCCGCCATTGCCCCCGCCACTCCCCCC	dsDNA
refseq|NC_034266|204237bp|Columbid alphaherpesvirus 1, complete genome	1524	1547	-	CCCGCCCGTCAGCCCCACCCCCC	dsDNA
refseq|NC_034266|204237bp|Columbid alphaherpesvirus 1, complete genome	1592	1618	-	CCCACAGACCCACAGCCACCCACCCC	dsDNA
refseq|NC_034266|204237bp|Columbid alphaherpesvirus 1, complete genome	1925	1950	-	CCCCCCCCCCTGGATCCCCACCCCC	dsDNA
refseq|NC_034266|204237bp|Columbid alphaherpesvirus 1, complete genome	1951	1981	-	CCCTAACCGCCCGATTCCGCCCCATCCCCC	dsDNA
refseq|NC_034266|204237bp|Columbid alphaherpesvirus 1, complete genome	2001	2030	-	CCCCCGGAGACCCCTTGCCGCCCTGCCCC	dsDNA
refseq|NC_034266|204237bp|Columbid alphaherpesvirus 1, complete genome	2092	2116	-	CCCCCCCTTTCCCCCCCCCTTCCC	dsDNA
refseq|NC_034266|204237bp|Columbid alphaherpesvirus 1, complete genome	2225	2250	-	CCCGAGCCCGAGCCCGATCCGGCCC	dsDNA
refseq|NC_034266|204237bp|Columbid alphaherpesvirus 1, complete genome	2719	2745	-	CCCCAGCCCCGGCCCGCTGCACCCCC	dsDNA
refseq|NC_034266|204237bp|Columbid alphaherpesvirus 1, complete genome	2820	2845	-	CCCGGGACCCCCCCGGAAGCCCCCC	dsDNA
refseq|NC_034266|204237bp|Columbid alphaherpesvirus 1, complete genome	3935	3966	+	GGGCGAGCAGGGCCTTCTGGGGGAGAAGGGG	dsDNA
[truncated: 10,276 more rows]
