# Supplementary material for: Relationship Between G-Quadruplex Sequence Composition in Viruses and Their Hosts
Source: Molecules. 2019 May 20;24(10):1942. doi: 10.3390/molecules24101942 (PMC6572409; doi:10.3390/molecules24101942)
Supplement: Supplementary file 1 [file molecules-24-01942-s001.zip › TableS2.xlsx]

## Sheet: TableS2
Table S2. Genome metrics and quadruplex sequences for 93 herpesvirus genomes.
Virus	Host	%GC	Genome size (bp)	Total PQS count			PQS density (PQS/kbp)
				G4-L1	G4-L1-3	G4-L1-7 (PQS)
Bufonid herpesvirus 1	Amphibians	40.6	158250	0	0	1	0.00631912
Ranid herpesvirus 1	Amphibians	54.6	220859	1	4	32	0.144889
Ranid herpesvirus 2	Amphibians	52.8	231801	0	3	25	0.107851
Ranid herpesvirus 3	Amphibians	41.8	207914	0	0	2	0.00961936
Anatid alphaherpesvirus 1	Birds/Reptiles	44.9	158091	0	2	4	0.0253019
Columbid alphaherpesvirus 1	Birds/Reptiles	61.5	204234	4	56	162	0.793208
Falconid herpesvirus 1	Birds/Reptiles	61.5	204046	4	55	161	0.789038
Gallid alphaherpesvirus 1	Birds/Reptiles	48.2	148687	4	7	12	0.0807065
Gallid alphaherpesvirus 2	Birds/Reptiles	44.1	177874	0	41	60	0.337317
Gallid alphaherpesvirus 3	Birds/Reptiles	53.6	164270	28	71	120	0.730505
Hawaiian green turtle herpesvirus	Birds/Reptiles	57.5	22947	0	0	1	0.0435787
Meleagrid alphaherpesvirus 1	Birds/Reptiles	47.6	159160	0	16	21	0.131943
Psittacid alphaherpesvirus 1	Birds/Reptiles	60.9	163025	1	5	32	0.196289
Spheniscid herpesvirus 2	Birds/Reptiles	45.7	164540	0	0	4	0.0243102
Testudinid herpesvirus 3	Birds/Reptiles	45.9	160358	0	0	3	0.0187081
Anguillid herpesvirus 1	Fish	53	248526	1	10	51	0.20521
Cyprinid herpesvirus 1	Fish	51.3	291144	4	139	149	0.511774
Cyprinid herpesvirus 2	Fish	51.7	290304	0	12	15	0.05167
Cyprinid herpesvirus 3	Fish	59.2	295146	2	20	34	0.115197
Ictalurid herpesvirus 1	Fish	56.2	134226	0	3	25	0.186253
Ictalurid herpesvirus 2	Fish	53.7555	142925	0	5	19	0.132937
Abalone herpesvirus Taiwan 2005	Invertebrates	47	199102	0	2	3	0.0150677
Abalone herpesvirus Victoria AUS 2009	Invertebrates	46.8	211518	0	3	4	0.0189109
Ostreid herpesvirus 1	Invertebrates	38.7	207439	2	2	8	0.0385656
Ostreid herpesvirus 1 isolate ZK0118	Invertebrates	38.6	204652	0	0	5	0.0244317
Ostreid herpesvirus 1 microVar variant A	Invertebrates	38.6	204886	0	0	4	0.0195231
Ostreid herpesvirus 1 microVar variant B	Invertebrates	38.6	204897	1	1	5	0.0244025
Ostreid herpesvirus 1 strain CDSB2012	Invertebrates	38.5	199354	0	0	6	0.0300972
Alcelaphine gammaherpesvirus 1	Mammals	46.2	130608	0	1	6	0.045939
Alcelaphine gammaherpesvirus 2	Mammals	46.6	137090	2	5	13	0.0948282
Aotine betaherpesvirus 1	Mammals	56.3	219474	2	7	61	0.277937
Ateline alphaherpesvirus 1	Mammals	75.5	147346	9	74	252	1.71026
Ateline gammaherpesvirus 3	Mammals	36.6	108409	0	0	15	0.138365
Bovine alphaherpesvirus 1	Mammals	72.4	135301	9	79	153	1.13081
Bovine alphaherpesvirus 5	Mammals	74.8	137821	9	70	175	1.26976
Bovine gammaherpesvirus 4	Mammals	41.4	108873	0	3	27	0.247995
Bovine gammaherpesvirus 6	Mammals	43.1	144898	0	0	1	0.00690141
Callitrichine gammaherpesvirus 3	Mammals	49.3	149696	0	3	43	0.287249
Canid alphaherpesvirus 1	Mammals	31.6	125171	0	1	5	0.0399454
Caviid betaherpesvirus 2	Mammals	55	233501	0	9	28	0.119914
Cercopithecine alphaherpesvirus 2	Mammals	76	150715	19	123	357	2.36871
Cercopithecine alphaherpesvirus 9	Mammals	40.5	124784	0	1	21	0.168291
Cercopithecine betaherpesvirus 5	Mammals	50.8	226205	0	4	16	0.0707323
Chimpanzee herpesvirus strain 105640	Mammals	68	153158	15	90	247	1.61271
Common bottlenose dolphin gammaherpesvirus 1 strain Sarasota	Mammals	56.8	167212	0	23	139	0.83128
Cricetid gammaherpesvirus 2	Mammals	45.2	124335	0	9	17	0.136727
Cynomolgus cytomegalovirus	Mammals	49.5	224064	0	1	20	0.0892602
Elephant endotheliotropic herpesvirus 4	Mammals	55.3	205896	0	7	40	0.194273
Elephant endotheliotropic herpesvirus 5	Mammals	41.5	180800	0	0	10	0.0553097
Elephantid betaherpesvirus 1	Mammals	42.3	180421	0	0	11	0.0609685
Equid alphaherpesvirus 1	Mammals	56.7	150224	0	6	76	0.505911
Equid alphaherpesvirus 3	Mammals	68.1	151601	6	38	125	0.824533
Equid alphaherpesvirus 4	Mammals	50.5	145597	0	0	59	0.405228
Equid alphaherpesvirus 8	Mammals	54.4	149297	0	2	38	0.254526
Equid alphaherpesvirus 9	Mammals	56.1	148371	0	7	45	0.303294
Equid gammaherpesvirus 2	Mammals	57.5	184439	3	41	146	0.79159
Equid gammaherpesvirus 5	Mammals	54.7	182380	2	23	74	0.405746
Felid alphaherpesvirus 1	Mammals	45.8	135797	0	1	52	0.382925
Felis catus gammaherpesvirus 1	Mammals	36.6	122522	0	0	5	0.040809
Fruit bat alphaherpesvirus 1	Mammals	60.9	149459	0	39	137	0.916639
Human alphaherpesvirus 1	Mammals	68.3	152222	13	125	287	1.8854
Human alphaherpesvirus 2	Mammals	70.4	154675	9	107	290	1.8749
Human alphaherpesvirus 3	Mammals	46	124884	0	2	14	0.112104
Human betaherpesvirus 5	Mammals	57.5	235646	0	6	39	0.165502
Human betaherpesvirus 6A	Mammals	42.4	159321	1	37	43	0.269895
Human betaherpesvirus 6B	Mammals	42.8	162114	0	55	78	0.481143
Human betaherpesvirus 7	Mammals	36.2	153080	0	243	245	1.60047
Human gammaherpesvirus 4	Mammals	59.5	171823	1	25	149	0.867171
Human gammaherpesvirus 8	Mammals	53.8	137969	3	7	51	0.369648
Human herpesvirus 4 type 2	Mammals	59.5	172764	1	23	153	0.885601
Leporid alphaherpesvirus 4	Mammals	66.3	124039	0	4	38	0.306355
Macaca nemestrina herpesvirus 7	Mammals	32.4	136416	0	5	7	0.0513136
Macacine alphaherpesvirus 1	Mammals	74.5	156789	24	132	388	2.47466
Macacine betaherpesvirus 3	Mammals	49.1	221454	2	3	14	0.0632185
Macacine gammaherpesvirus 4	Mammals	61.9	171096	1	30	168	0.981905
Macacine gammaherpesvirus 5	Mammals	52.5	133719	0	1	51	0.381397
Macropodid alphaherpesvirus 1	Mammals	52.9	140119	4	15	54	0.385387
Murid betaherpesvirus 1	Mammals	58.7	230278	2	7	32	0.138962
Murid betaherpesvirus 8	Mammals	46.5	202946	0	20	29	0.142895
Murid gammaherpesvirus 4	Mammals	47.2	119451	0	8	77	0.644616
Murine roseolovirus	Mammals	33.1	173861	0	0	10	0.0575172
Myotis gammaherpesvirus 8	Mammals	36.2	129563	0	2	3	0.0231548
Ovine gammaherpesvirus 2	Mammals	52.9	135135	0	12	46	0.3404
Panine betaherpesvirus 2	Mammals	61.7	241087	1	6	41	0.170063
Papiine alphaherpesvirus 2	Mammals	76.1	156487	26	167	441	2.81813
Papio ursinus cytomegalovirus	Mammals	53	226084	0	2	18	0.0796164
Rat cytomegalovirus Maastricht	Mammals	61	230138	2	14	93	0.404105
Saimiriine alphaherpesvirus 1	Mammals	67.1	156742	0	58	127	0.810249
Saimiriine betaherpesvirus 4	Mammals	46.8	196691	0	19	25	0.127103
Saimiriine gammaherpesvirus 2	Mammals	34.5	112930	0	0	12	0.106261
Suid alphaherpesvirus 1	Mammals	73.6	143461	14	81	259	1.80537
Suid betaherpesvirus 2	Mammals	45.5	128367	0	1	3	0.0233705
Tupaiid betaherpesvirus 1	Mammals	66.6	195858	1	14	68	0.34719
